# Supplementary material for: VH-replacement shapes the antibody repertoire by removing the genes of non-functional heavy-chains
Source: EMBO J. 2025 Sep 5;44(20):5734–54. doi: 10.1038/s44318-025-00552-8 (PMC12528474; doi:10.1038/s44318-025-00552-8)
Supplement: Supplementary file 3 — Source data Fig. 1 [file 44318_2025_552_MOESM3_ESM.zip]

Archive with 17 entries (16 files):
- SD_Figure_1/
- SD_Figure_1/.DS_Store
- __MACOSX/SD_Figure_1/._.DS_Store
- SD_Figure_1/Fig 1G.xlsx
- __MACOSX/SD_Figure_1/._Fig 1G.xlsx
- SD_Figure_1/Fig 1F.xlsx
- __MACOSX/SD_Figure_1/._Fig 1F.xlsx
- SD_Figure_1/Fig 1E.xlsx
- __MACOSX/SD_Figure_1/._Fig 1E.xlsx
- SD_Figure_1/Fig 1H.xlsx
- __MACOSX/SD_Figure_1/._Fig 1H.xlsx
- SD_Figure_1/Fig 1D.xlsx
- __MACOSX/SD_Figure_1/._Fig 1D.xlsx
- SD_Figure_1/Fig 1C.xlsx
- __MACOSX/SD_Figure_1/._Fig 1C.xlsx
- SD_Figure_1/Fig 1B.xlsx
- __MACOSX/SD_Figure_1/._Fig 1B.xlsx
