# Supplementary material for: VH-replacement shapes the antibody repertoire by removing the genes of non-functional heavy-chains
Source: EMBO J. 2025 Sep 5;44(20):5734–54. doi: 10.1038/s44318-025-00552-8 (PMC12528474; doi:10.1038/s44318-025-00552-8)
Supplement: Supplementary file 3 — Source data Fig. 1 [file 44318_2025_552_MOESM3_ESM.zip › SD_Figure_1/Fig 1G.xlsx]

## Sheet: Sheet1
	pro-B non-productive VH freq	pro-B productive VH freq
IGHV5-2	12.2973	8.82263
IGHV2-2	6.5419	1.82396
IGHV5-4	4.34975	1.33723
IGHV2-3	2.5142	0.773645
IGHV5-6	1.94474	0.737781
IGHV2-4	0.494824	0.286915
IGHV5-9	0.29026	0.225433
IGHV2-5	0.856957	0.5892
IGHV5-12	1.59781	0.978584
IGHV2-6	1.17763	0.691669
IGHV5-9-1	0.63166	0.491854
IGHV2-9-1	0.83346	0.814633
IGHV2-6-8	1.1251	0.778768
IGHV5-15	0.438154	0.415002
IGHV5-16	1.03664	0.947843
IGHV5-17	1.04908	1.13741
IGHV2-9	1.08778	0.917102
IGHV7-1	1.34902	1.28087
IGHV14-1	0.225297	0.358643
IGHV4-1	1.06014	1.10155
IGHV3-1	1.78717	0.85562
IGHV11-1	0.588813	0.358643
IGHV14-2	0.458887	0.635311
IGHV11-2	0.902569	0.676299
IGHV14-3	0.56808	0.783892
IGHV9-1	0.367662	0.507224
IGHV9-2	0.693859	0.830003
IGHV9-3	1.23982	1.91618
IGHV7-3	0.628896	0.819756
IGHV14-4	0.56808	0.819756
IGHV3-3	1.00485	0.814633
IGHV3-4	0.356605	0.307409
IGHV3-5	0.312375	0.327902
IGHV3-6	2.1493	2.93063
IGHV9-4	0.692477	0.696793
IGHV3-8	1.42365	1.14766
IGHV13-2	1.58814	1.36797
IGHV12-3	2.08019	1.6805
IGHV6-3	0.721503	1.29112
IGHV6-5	0.200417	0.199816
IGHV6-6	0.66898	0.963213
IGHV10-1	1.50244	1.66513
IGHV1-4	0.270909	0.420125
IGHV1-5	0.633043	1.06056
IGHV10-3	1.08225	1.23988
IGHV1-7	0.626132	0.804386
IGHV15-2	1.2882	1.11692
IGHV1-9	1.04079	1.64976
IGHV1-11	2.56258	2.06476
IGHV1-12	0.451976	0.753151
IGHV1-15	0.623367	1.01445
IGHV1-18	2.31378	2.56686
IGHV1-19	1.09331	1.72149
IGHV1-22	0.681419	1.15278
IGHV1-26	3.13066	4.09878
IGHV1-31	0.117486	0.184445
IGHV1-34	0.414657	0.11784
IGHV1-36	0.313757	0.327902
IGHV1-39	0.78923	1.13741
IGHV1-42	0.404981	0.594323
IGHV1-47	1.08778	0.952966
IGHV1-49	1.17763	0.906855
IGHV1-50	1.23982	2.10575
IGHV1-52	0.728414	1.11179
IGHV1-53	0.979972	1.5063
IGHV8-6	0.135455	0.13321
IGHV1-54	0.463033	0.691669
IGHV1-55	1.07396	1.99303
IGHV8-8	1.08917	2.08013
IGHV1-58	0.273673	0.481607
IGHV1-59	0.287495	0.455989
IGHV1-61	0.170009	0.36889
IGHV1-62-2	0.678655	0.932473
IGHV1-63	0.597106	0.553335
IGHV1-64	1.11543	2.01353
IGHV8-11	0.691095	0.466236
IGHV1-66	0.247412	0.491854
IGHV1-69	0.6441	0.917102
IGHV8-12	0.927449	1.50118
IGHV1-72	1.29235	2.10575
IGHV1-74	0.548729	0.901732
IGHV1-75	0.854193	1.57291
IGHV1-76	0.738089	1.26038
IGHV1-77	0.266762	0.245927
IGHV1-78	0.615074	0.911979
IGHV1-80	0.539054	1.04519
IGHV1-81	1.01729	1.90081
IGHV1-82	0.982736	1.73686
IGHV1-85	0.293024	0.522595
