# Supplementary material for: VH-replacement shapes the antibody repertoire by removing the genes of non-functional heavy-chains
Source: EMBO J. 2025 Sep 5;44(20):5734–54. doi: 10.1038/s44318-025-00552-8 (PMC12528474; doi:10.1038/s44318-025-00552-8)
Supplement: Supplementary file 3 — Source data Fig. 1 [file 44318_2025_552_MOESM3_ESM.zip › SD_Figure_1/Fig 1F.xlsx]

## Sheet: Sheet1
	muMT non-productive VH freq	muMT productive VH freq
IGHV5-2	9.57723	10.3133
IGHV2-2	5.73275	5.59062
IGHV5-4	1.55208	1.78088
IGHV2-3	1.57298	1.45965
IGHV5-6	3.86712	4.10843
IGHV2-4	0.372777	0.343778
IGHV5-9	1.33085	1.38075
IGHV2-5	0.853554	0.901713
IGHV5-12	2.07989	2.26555
IGHV2-6	2.0886	2.26555
IGHV5-9-1	0.033097	0.0563571
IGHV2-9-1	0.414584	0.326871
IGHV2-6-8	2.00847	2.09648
IGHV5-15	0.391938	0.371957
IGHV5-16	0.242131	0.253607
IGHV5-17	1.73324	1.84288
IGHV2-9	1.45453	1.48783
IGHV7-1	1.45278	1.60618
IGHV14-1	0.736844	0.619928
IGHV4-1	0.337938	0.360685
IGHV3-1	1.89176	2.10212
IGHV11-1	1.40924	1.18913
IGHV14-2	1.40924	0.974977
IGHV11-2	0.468584	0.405771
IGHV14-3	0.937168	1.07642
IGHV9-1	0.099291	0.11835
IGHV9-2	1.2124	1.47656
IGHV9-3	2.73312	2.76713
IGHV7-3	0.848329	1.0257
IGHV14-4	0.149808	0.1578
IGHV3-3	0.242131	0.140893
IGHV3-4	0.221227	0.293057
IGHV3-5	0.468584	0.546664
IGHV3-6	1.29601	1.43147
IGHV9-4	0.769941	0.715735
IGHV3-8	1.94053	1.54982
IGHV13-2	0.583553	0.608656
IGHV12-3	1.20891	1.00316
IGHV6-3	0.9302	0.963706
IGHV6-5	0.0836135	0.0845356
IGHV6-6	1.31865	1.42583
IGHV10-1	2.10253	2.33318
IGHV1-4	1.35175	1.36384
IGHV1-5	0.881426	0.901713
IGHV10-3	1.60782	1.61745
IGHV1-7	0.148066	0.214157
IGHV15-2	1.92659	2.00068
IGHV1-9	1.2002	1.18913
IGHV1-11	2.14608	2.14157
IGHV1-12	0.951104	0.856628
IGHV1-15	0.433745	0.366321
IGHV1-18	1.56601	1.56109
IGHV1-19	0.949362	0.800271
IGHV1-22	0.0836135	0.107078
IGHV1-26	3.45777	3.19545
IGHV1-31	0.299615	0.0901713
IGHV1-34	0.973749	0.83972
IGHV1-36	0.148066	0.202885
IGHV1-39	1.0591	1.00879
IGHV1-42	0.80478	0.862263
IGHV1-47	0.888393	0.91862
IGHV1-49	0.0313551	0.0112714
IGHV1-50	1.00162	0.941163
IGHV1-52	0.86749	0.710099
IGHV1-53	1.25072	1.3413
IGHV8-6	0	0
IGHV1-54	0.912781	0.907349
IGHV1-55	1.50504	1.33003
IGHV8-8	1.10614	1.13841
IGHV1-58	0.0313551	0.0112714
IGHV1-59	0.39368	0.473399
IGHV1-61	0.195098	0.169071
IGHV1-62-2	0.702005	0.569206
IGHV1-63	0.75078	0.507214
IGHV1-64	1.81859	1.59491
IGHV8-11	1.6113	1.76398
IGHV1-66	0.569617	0.541028
IGHV1-69	0.73336	0.693192
IGHV8-12	1.75937	1.83724
IGHV1-72	0.00522584	0.0112714
IGHV1-74	0.574843	0.625564
IGHV1-75	0.191614	0.191614
IGHV1-76	0.433745	0.400135
IGHV1-77	0.757747	0.574842
IGHV1-78	0.405874	0.343778
IGHV1-80	0.646263	0.574842
IGHV1-81	0.13413	0.135257
IGHV1-82	0.231679	0.219793
IGHV1-85	0.343164	0.321235
