# Supplementary material for: VH-replacement shapes the antibody repertoire by removing the genes of non-functional heavy-chains
Source: EMBO J. 2025 Sep 5;44(20):5734–54. doi: 10.1038/s44318-025-00552-8 (PMC12528474; doi:10.1038/s44318-025-00552-8)
Supplement: Supplementary file 3 — Source data Fig. 1 [file 44318_2025_552_MOESM3_ESM.zip › SD_Figure_1/Fig 1H.xlsx]

## Sheet: Sheet1
	proB productive VH freq	small preB productive VH freq
IGHV5-2	8.82263	0.525064
IGHV2-2	1.82396	1.527
IGHV5-4	1.33723	1.42523
IGHV2-3	0.773645	0.563229
IGHV5-6	0.737781	0.982278
IGHV2-4	0.286915	0.224752
IGHV5-9	0.225433	0.317274
IGHV2-5	0.5892	0.456058
IGHV5-12	0.978584	1.11027
IGHV2-6	0.691669	0.331153
IGHV5-9-1	0.491854	0.646885
IGHV2-9-1	0.814633	1.00232
IGHV2-6-8	0.778768	0.174636
IGHV5-15	0.415002	0.324984
IGHV5-16	0.947843	0.847735
IGHV5-17	1.13741	1.29069
IGHV2-9	0.917102	0.261375
IGHV7-1	1.28087	0.705868
IGHV14-1	0.358643	0.474948
IGHV4-1	1.10155	1.07364
IGHV3-1	0.85562	0.502704
IGHV11-1	0.358643	0.0104088
IGHV14-2	0.635311	0.914814
IGHV11-2	0.676299	0.0732468
IGHV14-3	0.783892	1.09061
IGHV9-1	0.507224	0.531232
IGHV9-2	0.830003	1.09832
IGHV9-3	1.91618	2.9052
IGHV7-3	0.819756	0.855831
IGHV14-4	0.819756	1.23941
IGHV3-3	0.814633	0.104473
IGHV3-4	0.307409	0.0894382
IGHV3-5	0.327902	0.159215
IGHV3-6	2.93063	2.87205
IGHV9-4	0.696793	0.606021
IGHV3-8	1.14766	0.772561
IGHV13-2	1.36797	0.962232
IGHV12-3	1.6805	0.182346
IGHV6-3	1.29112	2.13649
IGHV6-5	0.199816	0.0215885
IGHV6-6	0.963213	1.44065
IGHV10-1	1.66513	1.77373
IGHV1-4	0.420125	0.549351
IGHV1-5	1.06056	1.53587
IGHV10-3	1.23988	1.51621
IGHV1-7	0.804386	1.18814
IGHV15-2	1.11692	0.627995
IGHV1-9	1.64976	2.23441
IGHV1-11	2.06476	0.146108
IGHV1-12	0.753151	0.770633
IGHV1-15	1.01445	1.08752
IGHV1-18	2.56686	2.70859
IGHV1-19	1.72149	2.64537
IGHV1-22	1.15278	1.38706
IGHV1-26	4.09878	6.00894
IGHV1-31	0.184445	0.181189
IGHV1-34	0.11784	0.178876
IGHV1-36	0.327902	0.462611
IGHV1-39	1.13741	1.54975
IGHV1-42	0.594323	0.791836
IGHV1-47	0.952966	0.360451
IGHV1-49	0.906855	0.207404
IGHV1-50	2.10575	2.6338
IGHV1-52	1.11179	1.19277
IGHV1-53	1.5063	2.14883
IGHV8-6	0.13321	0.019661
IGHV1-54	0.691669	0.885901
IGHV1-55	1.99303	2.71052
IGHV8-8	2.08013	3.13149
IGHV1-58	0.481607	0.574409
IGHV1-59	0.455989	0.715891
IGHV1-61	0.36889	0.369318
IGHV1-62-2	0.932473	0.988832
IGHV1-63	0.553335	0.562073
IGHV1-64	2.01353	3.03435
IGHV8-11	0.466236	0.0755599
IGHV1-66	0.491854	0.490368
IGHV1-69	0.917102	1.15075
IGHV8-12	1.50118	1.55669
IGHV1-72	2.10575	2.5355
IGHV1-74	0.901732	1.52122
IGHV1-75	1.57291	2.16348
IGHV1-76	1.26038	1.53587
IGHV1-77	0.245927	0.405556
IGHV1-78	0.911979	1.07557
IGHV1-80	1.04519	1.23402
IGHV1-81	1.90081	3.41484
IGHV1-82	1.73686	2.40018
IGHV1-85	0.522595	0.7263
