# Supplementary material for: VH-replacement shapes the antibody repertoire by removing the genes of non-functional heavy-chains
Source: EMBO J. 2025 Sep 5;44(20):5734–54. doi: 10.1038/s44318-025-00552-8 (PMC12528474; doi:10.1038/s44318-025-00552-8)
Supplement: Supplementary file 3 — Source data Fig. 1 [file 44318_2025_552_MOESM3_ESM.zip › SD_Figure_1/Fig 1B.xlsx]

## Sheet: Sheet1
muMT pro-B	pro-B	Large pre-B	Small pre-B
23.16	20.58	71.82	72.05
