# Supplementary material for: VH-replacement shapes the antibody repertoire by removing the genes of non-functional heavy-chains
Source: EMBO J. 2025 Sep 5;44(20):5734–54. doi: 10.1038/s44318-025-00552-8 (PMC12528474; doi:10.1038/s44318-025-00552-8)
Supplement: Supplementary file 4 — Source data Fig. 2 [file 44318_2025_552_MOESM4_ESM.zip]

Archive with 28 entries (26 files):
- SD_Figure_2/
- SD_Figure_2/Fig 2G.xlsx
- __MACOSX/SD_Figure_2/._Fig 2G.xlsx
- SD_Figure_2/Fig 2AC.xlsx
- __MACOSX/SD_Figure_2/._Fig 2AC.xlsx
- SD_Figure_2/.DS_Store
- __MACOSX/SD_Figure_2/._.DS_Store
- SD_Figure_2/Fig 2F.xlsx
- __MACOSX/SD_Figure_2/._Fig 2F.xlsx
- SD_Figure_2/Fig2E/
- SD_Figure_2/Fig 2D.xlsx
- __MACOSX/SD_Figure_2/._Fig 2D.xlsx
- SD_Figure_2/Fig2E/.Rhistory
- SD_Figure_2/Fig2E/.DS_Store
- __MACOSX/SD_Figure_2/Fig2E/._.DS_Store
- SD_Figure_2/Fig2E/proVH1RF1cdr3lengths.xlsx
- __MACOSX/SD_Figure_2/Fig2E/._proVH1RF1cdr3lengths.xlsx
- SD_Figure_2/Fig2E/preVH2RF1cdr3lengths.xlsx
- __MACOSX/SD_Figure_2/Fig2E/._preVH2RF1cdr3lengths.xlsx
- SD_Figure_2/Fig2E/proVH2RF1cdr3lengths.xlsx
- __MACOSX/SD_Figure_2/Fig2E/._proVH2RF1cdr3lengths.xlsx
- SD_Figure_2/Fig2E/preVH1RF1cdr3lengths.xlsx
- __MACOSX/SD_Figure_2/Fig2E/._preVH1RF1cdr3lengths.xlsx
- SD_Figure_2/Fig2E/preVH5RF1cdr3lengths.xlsx
- __MACOSX/SD_Figure_2/Fig2E/._preVH5RF1cdr3lengths.xlsx
- SD_Figure_2/Fig2E/.RDataTmp
- SD_Figure_2/Fig2E/proVH5RF1cdr3lengths.xlsx
- __MACOSX/SD_Figure_2/Fig2E/._proVH5RF1cdr3lengths.xlsx
