# Supplementary material for: VH-replacement shapes the antibody repertoire by removing the genes of non-functional heavy-chains
Source: EMBO J. 2025 Sep 5;44(20):5734–54. doi: 10.1038/s44318-025-00552-8 (PMC12528474; doi:10.1038/s44318-025-00552-8)
Supplement: Supplementary file 4 — Source data Fig. 2 [file 44318_2025_552_MOESM4_ESM.zip › SD_Figure_2/Fig 2G.xlsx]

## Sheet: Sheet1
	Frequency of Tyrosine at position 101
		pro B	small pre B
	VH1	26.9	27.4
	VH2	21.6	24.8
	VH5	18.7	25.4
	VH5 no81X	22.8	25.5
	81X	15.9	24.6
