# Supplementary material for: VH-replacement shapes the antibody repertoire by removing the genes of non-functional heavy-chains
Source: EMBO J. 2025 Sep 5;44(20):5734–54. doi: 10.1038/s44318-025-00552-8 (PMC12528474; doi:10.1038/s44318-025-00552-8)
Supplement: Supplementary file 4 — Source data Fig. 2 [file 44318_2025_552_MOESM4_ESM.zip › SD_Figure_2/Fig 2AC.xlsx]

## Sheet: Sheet1
	proB non-productive VH freq	small preB productive VH freq	CLAN
IGHV5-2	12.2973	0.525064	3
IGHV2-2	6.5419	1.527	2
IGHV5-4	4.34975	1.42523	3
IGHV2-3	2.5142	0.563229	2
IGHV5-6	1.94474	0.982278	3
IGHV2-4	0.494824	0.224752	2
IGHV5-9	0.29026	0.317274	3
IGHV2-5	0.856957	0.456058	2
IGHV5-12	1.59781	1.11027	3
IGHV2-6	1.17763	0.331153	2
IGHV5-9-1	0.63166	0.646885	3
IGHV2-9-1	0.83346	1.00232	2
IGHV2-6-8	1.1251	0.174636	2
IGHV5-15	0.438154	0.324984	3
IGHV5-16	1.03664	0.847735	3
IGHV5-17	1.04908	1.29069	3
IGHV2-9	1.08778	0.261375	2
IGHV7-1	1.34902	0.705868	3
IGHV14-1	0.225297	0.474948	1
IGHV4-1	1.06014	1.07364	3
IGHV3-1	1.78717	0.502704	2
IGHV11-1	0.588813	0.0104088	3
IGHV14-2	0.458887	0.914814	1
IGHV11-2	0.902569	0.0732468	3
IGHV14-3	0.56808	1.09061	1
IGHV9-1	0.367662	0.531232	1
IGHV9-2	0.693859	1.09832	1
IGHV9-3	1.23982	2.9052	1
IGHV7-3	0.628896	0.855831	3
IGHV14-4	0.56808	1.23941	1
IGHV3-3	1.00485	0.104473	2
IGHV3-4	0.356605	0.0894382	2
IGHV3-5	0.312375	0.159215	2
IGHV3-6	2.1493	2.87205	2
IGHV9-4	0.692477	0.606021	1
IGHV3-8	1.42365	0.772561	2
IGHV13-2	1.58814	0.962232	3
IGHV12-3	2.08019	0.182346	2
IGHV6-3	0.721503	2.13649	3
IGHV6-5	0.200417	0.0215885	3
IGHV6-6	0.66898	1.44065	3
IGHV10-1	1.50244	1.77373	3
IGHV1-4	0.270909	0.549351	1
IGHV1-5	0.633043	1.53587	1
IGHV10-3	1.08225	1.51621	3
IGHV1-7	0.626132	1.18814	1
IGHV15-2	1.2882	0.627995	1
IGHV1-9	1.04079	2.23441	1
IGHV1-11	2.56258	0.146108	1
IGHV1-12	0.451976	0.770633	1
IGHV1-15	0.623367	1.08752	1
IGHV1-18	2.31378	2.70859	1
IGHV1-19	1.09331	2.64537	1
IGHV1-22	0.681419	1.38706	1
IGHV1-26	3.13066	6.00894	1
IGHV1-31	0.117486	0.181189	1
IGHV1-34	0.414657	0.178876	1
IGHV1-36	0.313757	0.462611	1
IGHV1-39	0.78923	1.54975	1
IGHV1-42	0.404981	0.791836	1
IGHV1-47	1.08778	0.360451	1
IGHV1-49	1.17763	0.207404	1
IGHV1-50	1.23982	2.6338	1
IGHV1-52	0.728414	1.19277	1
IGHV1-53	0.979972	2.14883	1
IGHV8-6	0.135455	0.019661	2
IGHV1-54	0.463033	0.885901	1
IGHV1-55	1.07396	2.71052	1
IGHV8-8	1.08917	3.13149	2
IGHV1-58	0.273673	0.574409	1
IGHV1-59	0.287495	0.715891	1
IGHV1-61	0.170009	0.369318	1
IGHV1-62-2	0.678655	0.988832	1
IGHV1-63	0.597106	0.562073	1
IGHV1-64	1.11543	3.03435	1
IGHV8-11	0.691095	0.0755599	2
IGHV1-66	0.247412	0.490368	1
IGHV1-69	0.6441	1.15075	1
IGHV8-12	0.927449	1.55669	2
IGHV1-72	1.29235	2.5355	1
IGHV1-74	0.548729	1.52122	1
IGHV1-75	0.854193	2.16348	1
IGHV1-76	0.738089	1.53587	1
IGHV1-77	0.266762	0.405556	1
IGHV1-78	0.615074	1.07557	1
IGHV1-80	0.539054	1.23402	1
IGHV1-81	1.01729	3.41484	1
IGHV1-82	0.982736	2.40018	1
IGHV1-85	0.293024	0.7263	1
