# Supplementary material for: VH-replacement shapes the antibody repertoire by removing the genes of non-functional heavy-chains
Source: EMBO J. 2025 Sep 5;44(20):5734–54. doi: 10.1038/s44318-025-00552-8 (PMC12528474; doi:10.1038/s44318-025-00552-8)
Supplement: Supplementary file 4 — Source data Fig. 2 [file 44318_2025_552_MOESM4_ESM.zip › SD_Figure_2/Fig 2F.xlsx]

## Sheet: Sheet1
		frequency of Histidine at position 99
		pro-B	small pre-B
	RF1	22.29	49.26
	RF2	22.7	34.34
	RF3	16.73	29.1
