# Supplementary material for: VH-replacement shapes the antibody repertoire by removing the genes of non-functional heavy-chains
Source: EMBO J. 2025 Sep 5;44(20):5734–54. doi: 10.1038/s44318-025-00552-8 (PMC12528474; doi:10.1038/s44318-025-00552-8)
Supplement: Supplementary file 4 — Source data Fig. 2 [file 44318_2025_552_MOESM4_ESM.zip › SD_Figure_2/Fig 2D.xlsx]

## Sheet: Sheet1
	proB non-productive VDJ, freq of JH	preB productive VDJ, freq of JH	JH
All VH	12.9878	17.4732	1
	32.5348	27.8592	2
	31.2535	26.0176	3
	23.2239	28.6499	4
VH1	6.71216	11.2765	1
	15.8577	19.8456	2
	15.8498	17.8687	3
	12.0154	18.3395	4
VH2	2.00151	0.79415	1
	5.89422	0.675798	2
	5.23545	1.12762	3
	3.55229	1.94297	4
VH3	1.04646	0.967629	1
	2.52159	1.26563	2
	2.56414	1.03933	3
	1.88804	1.22785	4
VH5	1.59333	1.2957	1
	4.55778	1.61259	2
	3.95102	1.74751	3
	2.82576	2.28954	4
VH6	0.253735	0.585589	1
	0.572086	1.01929	2
	0.53111	0.968014	3
	0.457038	1.02584	4
VH8	0.455462	0.964545	1
	0.958205	1.32538	2
	1.02282	1.16964	3
	0.805333	1.32384	4
VH9	0.449158	0.785283	1
	1.05119	1.57172	2
	1.0701	1.43872	3
	0.843157	1.34504	4
VH14	0.304167	0.551664	1
	0.666646	1.15691	2
	0.668222	1.03317	3
	0.43655	0.978038	4
