# Supplementary material for: VH-replacement shapes the antibody repertoire by removing the genes of non-functional heavy-chains
Source: EMBO J. 2025 Sep 5;44(20):5734–54. doi: 10.1038/s44318-025-00552-8 (PMC12528474; doi:10.1038/s44318-025-00552-8)
Supplement: Supplementary file 4 — Source data Fig. 2 [file 44318_2025_552_MOESM4_ESM.zip › SD_Figure_2/Fig2E/proVH1RF1cdr3lengths.xlsx]

## Sheet: proVH1RF1cdr3lengths
	CDR3_LENGTH
1	15
2	12
3	5
4	16
5	12
6	13
7	17
8	14
9	11
10	11
11	13
12	12
13	15
14	11
15	11
16	11
17	14
18	14
19	15
20	14
21	13
22	8
23	15
24	8
25	14
26	12
27	10
28	12
29	15
30	9
31	12
32	11
33	15
34	11
35	10
36	13
37	11
38	10
39	12
40	17
41	13
42	14
43	15
44	11
45	16
46	12
47	15
48	13
49	13
50	12
51	13
52	12
53	17
54	14
55	14
56	11
57	20
58	6
59	18
60	13
61	14
62	12
63	16
64	10
65	16
66	14
67	13
68	14
69	10
70	21
71	17
72	11
73	14
74	15
75	12
76	9
77	14
78	12
79	15
80	8
81	11
82	15
83	13
84	11
85	5
86	15
87	15
88	14
89	14
90	17
91	9
92	15
93	9
94	14
95	10
96	15
97	15
98	10
99	14
100	16
101	13
102	17
103	13
104	11
105	16
106	9
107	14
108	11
109	11
110	10
111	10
112	12
113	14
114	13
115	8
116	15
117	10
118	5
119	10
120	10
121	10
122	18
123	12
124	14
125	11
126	8
127	17
128	11
129	14
130	9
131	10
132	13
133	8
134	15
135	15
136	15
137	17
138	11
139	10
140	16
141	13
142	14
143	11
144	10
145	15
146	15
147	13
148	15
149	14
150	15
151	14
152	15
153	14
154	13
155	14
156	11
157	20
158	16
159	14
160	14
161	15
162	15
163	10
164	14
165	10
166	14
167	12
168	8
169	13
170	12
171	14
172	10
173	13
174	13
175	21
176	12
177	10
178	12
179	9
180	11
181	11
182	17
183	15
184	11
185	9
186	10
187	14
188	8
189	13
190	15
191	14
192	14
193	11
194	10
195	17
196	9
197	13
198	13
199	8
200	14
201	14
202	13
203	11
204	12
205	12
206	16
207	13
208	16
209	15
210	10
211	13
212	13
213	14
214	11
215	10
216	13
217	13
218	11
219	13
220	15
221	11
222	15
223	17
224	10
225	14
226	16
227	17
228	9
229	14
230	11
231	8
232	11
233	14
234	11
235	14
236	14
237	13
238	18
239	11
240	8
241	11
242	15
243	16
244	13
245	10
246	9
247	14
248	11
249	12
250	12
251	10
252	10
253	10
254	11
255	9
256	15
257	9
258	13
259	10
260	14
261	12
262	9
263	17
264	18
265	12
266	13
267	15
268	16
269	12
270	8
271	15
272	13
273	13
274	18
275	14
276	15
277	13
278	14
279	15
280	10
281	13
282	11
283	15
284	10
285	11
286	15
287	11
288	9
289	17
290	12
291	12
292	16
293	14
294	12
295	14
296	17
297	15
298	15
299	12
300	8
301	15
302	13
303	14
304	10
305	13
306	12
307	16
308	8
309	15
310	13
311	14
312	9
313	9
314	12
315	9
316	14
317	12
318	11
319	13
320	12
321	11
322	10
323	11
324	12
325	12
326	16
327	13
328	11
329	11
330	18
331	14
332	8
333	8
334	14
335	17
336	14
337	11
338	12
339	13
340	18
341	14
342	10
343	14
344	13
345	11
346	17
347	9
348	9
349	15
350	9
351	14
352	13
353	18
354	21
355	13
356	9
357	10
358	13
359	16
360	13
361	17
362	12
363	11
364	13
365	13
366	15
367	17
368	10
369	15
370	15
371	12
372	13
373	8
374	17
375	10
376	15
377	9
378	13
379	10
380	12
381	8
382	12
383	8
384	9
385	12
386	14
387	12
388	11
389	15
390	16
391	14
392	10
393	12
394	13
395	9
396	5
397	18
398	12
399	14
400	14
401	15
402	3
403	13
404	15
405	8
406	7
407	13
408	9
409	18
410	16
411	11
412	14
413	14
414	10
415	11
416	9
417	7
418	14
419	13
420	12
421	11
422	13
423	12
424	18
425	11
426	19
427	14
428	12
429	15
430	16
431	15
432	13
433	12
434	16
435	15
436	12
437	12
438	9
439	14
440	9
441	15
442	14
443	10
444	18
445	12
446	11
447	15
448	10
449	16
450	15
451	11
452	13
453	9
454	14
455	13
456	12
457	9
458	12
459	15
460	13
461	16
462	16
463	9
464	16
465	14
466	13
467	16
468	8
469	15
470	15
471	19
472	16
473	9
474	10
475	13
476	13
477	11
478	14
479	10
480	13
481	14
482	14
483	9
484	14
485	19
486	14
487	8
488	13
489	15
490	12
491	18
492	15
493	14
494	14
495	13
496	14
497	15
498	14
499	13
500	8
501	12
502	14
503	12
504	15
505	12
506	9
507	14
508	14
509	18
510	9
511	12
512	14
513	10
514	15
515	7
516	12
517	15
518	14
519	8
520	13
521	14
522	15
523	17
524	13
525	13
526	15
527	15
528	9
529	7
530	16
531	12
532	14
533	11
534	10
535	11
536	14
537	16
538	12
539	7
540	16
541	10
542	5
543	9
544	12
545	15
546	9
547	12
548	15
549	14
550	15
551	13
552	14
553	10
554	12
555	16
556	16
557	12
558	12
559	13
560	14
561	14
562	12
563	15
564	11
565	9
566	12
567	16
568	13
569	15
570	18
571	10
572	9
573	11
574	10
575	15
576	14
577	11
578	16
579	15
580	11
581	13
582	10
583	14
584	15
585	10
586	17
587	13
588	11
589	14
590	17
591	11
592	9
593	10
594	15
595	9
596	11
597	15
598	12
599	5
600	10
601	7
602	13
603	13
604	15
605	17
606	13
607	14
608	9
609	9
610	16
611	13
612	11
613	7
614	14
615	9
616	13
617	17
618	14
619	8
620	8
621	13
622	12
623	14
624	14
625	12
626	15
627	8
628	16
629	16
630	10
631	11
632	12
633	11
634	10
635	14
636	16
637	11
638	16
639	7
640	13
641	15
642	13
643	15
644	16
645	16
646	8
647	16
648	14
649	12
650	15
651	16
652	9
653	15
654	15
655	10
656	12
657	12
658	12
659	7
660	11
661	9
662	14
663	14
664	17
665	7
666	11
667	15
668	14
669	14
670	13
671	11
672	13
673	5
674	12
675	8
676	15
677	12
678	9
679	18
680	12
681	14
682	11
683	14
684	12
685	7
686	10
687	10
688	15
689	12
690	11
691	11
692	16
693	16
694	10
695	14
696	14
697	7
698	13
699	11
700	7
701	11
702	17
703	13
704	12
705	16
706	9
707	15
708	15
709	12
710	12
711	19
712	10
713	12
714	13
715	14
716	18
717	12
718	10
719	9
720	9
721	14
722	13
723	13
724	10
725	13
726	16
727	5
728	14
729	16
730	12
731	9
732	14
733	13
734	12
735	9
736	13
737	10
738	15
739	12
740	14
741	16
742	11
743	11
744	9
745	10
746	12
747	16
748	13
749	12
750	15
751	18
752	17
753	16
754	12
755	13
756	16
757	10
758	14
759	11
760	16
761	17
762	13
763	13
764	12
765	14
766	11
767	14
768	7
769	12
770	13
771	12
772	13
773	12
774	10
775	13
776	15
777	8
778	13
779	12
780	7
781	14
782	11
783	16
784	10
785	15
786	13
787	8
788	7
789	10
790	14
791	15
792	19
793	13
794	8
795	10
796	17
797	15
798	8
799	4
800	13
801	13
802	12
803	13
804	6
805	17
806	14
807	9
808	12
809	16
810	12
811	15
812	9
813	11
814	15
815	11
816	12
817	12
818	14
819	14
820	4
821	12
822	11
823	12
824	15
825	16
826	16
827	7
828	14
829	9
830	11
831	16
832	15
833	11
834	13
835	13
836	14
837	14
838	13
839	13
840	13
841	12
842	15
843	11
844	13
845	13
846	16
847	9
848	6
849	17
850	9
851	6
852	10
853	13
854	11
855	10
856	14
857	14
858	16
859	18
860	10
861	13
862	15
863	8
864	12
865	13
866	14
867	16
868	13
869	7
870	11
871	14
872	14
873	15
874	16
875	11
876	14
877	13
878	11
879	17
880	14
881	13
882	13
883	18
884	8
885	7
886	10
887	16
888	5
889	13
890	10
891	14
892	9
893	11
894	15
895	15
896	14
897	13
898	9
899	9
900	13
901	14
902	14
903	12
904	9
905	13
906	19
907	15
908	11
909	11
910	17
911	13
912	8
913	11
914	9
915	18
916	10
917	10
918	13
919	17
920	9
921	15
922	13
923	16
924	14
925	15
926	13
927	12
928	11
929	17
930	11
931	9
932	13
933	12
934	13
935	12
936	13
937	10
938	16
939	14
940	8
941	15
942	11
943	11
944	14
945	16
946	10
947	13
948	9
949	17
950	12
951	13
952	12
953	13
954	19
955	12
956	10
957	10
958	16
959	13
960	10
961	12
962	14
963	13
964	13
965	14
966	18
967	8
968	10
969	15
970	14
971	9
972	12
973	15
974	12
975	16
976	10
977	14
978	7
979	12
980	9
981	15
982	13
983	17
984	16
985	10
986	14
987	13
988	14
989	12
990	12
991	14
992	8
993	16
994	12
995	13
996	13
997	13
998	9
999	13
1000	12
1001	12
1002	14
1003	12
1004	14
1005	6
1006	12
1007	14
1008	14
1009	15
1010	12
1011	17
1012	18
1013	12
1014	15
1015	17
1016	11
1017	12
1018	15
1019	15
1020	12
1021	9
1022	8
1023	17
1024	9
1025	12
1026	11
1027	16
1028	10
1029	15
1030	15
1031	13
1032	13
1033	13
1034	15
1035	8
1036	11
1037	13
1038	13
1039	14
1040	13
1041	14
1042	12
1043	10
1044	15
1045	11
1046	11
1047	11
1048	11
1049	13
1050	11
1051	13
1052	14
1053	14
1054	8
1055	10
1056	15
1057	15
1058	13
1059	13
1060	13
1061	12
1062	18
1063	11
1064	10
1065	14
1066	13
1067	14
1068	8
1069	11
1070	11
1071	12
1072	12
1073	8
1074	16
1075	14
1076	14
1077	15
1078	12
1079	14
1080	14
1081	14
1082	16
1083	12
1084	17
1085	12
1086	15
1087	13
1088	8
1089	14
1090	14
1091	14
1092	16
1093	10
1094	18
1095	13
1096	13
1097	15
1098	13
1099	11
1100	11
1101	15
1102	16
1103	12
1104	9
1105	15
1106	12
1107	12
1108	20
1109	19
1110	12
1111	18
1112	11
1113	10
1114	12
1115	12
1116	13
1117	12
1118	12
1119	15
1120	8
1121	13
1122	13
1123	13
1124	15
1125	9
1126	10
1127	13
1128	13
1129	14
1130	12
1131	15
1132	7
1133	15
1134	9
1135	14
1136	10
1137	12
1138	10
1139	14
1140	13
1141	7
1142	14
1143	12
1144	13
1145	17
1146	14
1147	14
1148	12
1149	7
1150	16
1151	14
1152	16
1153	13
1154	14
1155	16
1156	12
1157	6
1158	15
1159	17
1160	12
1161	9
1162	13
1163	10
1164	17
1165	14
1166	16
1167	16
1168	12
1169	16
1170	8
1171	16
1172	14
1173	10
1174	13
1175	9
1176	14
1177	15
1178	10
1179	9
1180	10
1181	12
1182	12
1183	15
1184	12
1185	18
1186	15
1187	14
1188	11
1189	12
1190	15
1191	12
1192	11
1193	13
1194	11
1195	12
1196	12
1197	8
1198	9
1199	14
1200	13
1201	17
1202	7
1203	19
1204	15
1205	14
1206	13
1207	13
1208	15
1209	12
1210	13
1211	18
1212	16
1213	14
1214	14
1215	15
1216	15
1217	10
1218	13
1219	13
1220	10
1221	16
1222	9
1223	14
1224	17
1225	14
1226	11
1227	14
1228	14
1229	10
1230	13
1231	11
1232	13
1233	16
1234	9
1235	11
1236	13
1237	14
1238	13
1239	13
1240	10
1241	10
1242	15
1243	17
1244	14
1245	11
1246	14
1247	13
1248	19
1249	13
1250	14
1251	9
1252	14
1253	13
1254	15
1255	13
1256	13
1257	13
1258	10
1259	15
1260	10
1261	10
1262	9
1263	12
1264	17
1265	15
1266	10
1267	17
1268	15
1269	10
1270	13
1271	9
1272	7
1273	12
1274	14
1275	17
1276	15
1277	13
1278	12
1279	13
1280	11
1281	11
1282	12
1283	14
1284	16
1285	11
1286	12
1287	14
1288	14
1289	18
1290	8
1291	13
1292	10
1293	14
1294	10
1295	11
1296	12
1297	15
1298	12
1299	13
1300	11
1301	10
1302	12
1303	11
1304	14
1305	16
1306	10
1307	12
1308	16
1309	14
1310	14
1311	12
1312	14
1313	11
1314	12
1315	14
1316	18
1317	12
1318	8
1319	17
1320	12
1321	20
1322	15
1323	17
1324	12
1325	4
1326	14
1327	14
1328	10
1329	15
1330	12
1331	16
1332	9
1333	12
1334	12
1335	13
1336	13
1337	9
1338	11
1339	12
1340	14
1341	11
1342	13
1343	12
1344	12
1345	12
1346	8
1347	14
1348	14
1349	11
1350	15
1351	8
1352	9
1353	13
1354	17
1355	16
1356	12
1357	16
1358	16
1359	11
1360	15
1361	12
1362	14
1363	13
1364	19
1365	20
1366	15
1367	13
1368	16
1369	10
1370	15
1371	8
1372	7
1373	9
1374	17
1375	14
1376	16
1377	14
1378	15
1379	16
1380	10
1381	14
1382	12
1383	12
1384	12
1385	12
1386	15
1387	14
1388	11
1389	12
1390	7
1391	13
1392	14
1393	9
1394	10
1395	14
1396	13
1397	11
1398	17
1399	13
1400	12
1401	8
1402	14
1403	12
1404	11
1405	12
1406	17
1407	18
1408	11
1409	14
1410	12
1411	17
1412	12
1413	11
1414	7
1415	11
1416	16
1417	9
1418	10
1419	16
1420	13
1421	12
1422	9
1423	17
1424	14
1425	14
1426	13
1427	12
1428	6
1429	15
1430	12
1431	14
1432	10
1433	8
1434	14
1435	14
1436	15
1437	12
1438	13
1439	14
1440	13
1441	6
1442	9
1443	12
1444	11
1445	11
1446	10
1447	14
1448	9
1449	11
1450	16
1451	14
1452	12
1453	14
1454	14
1455	16
1456	10
1457	12
1458	12
1459	15
1460	14
1461	10
1462	11
1463	10
1464	14
1465	12
1466	13
1467	6
1468	13
1469	8
1470	15
1471	9
1472	9
1473	6
1474	12
1475	11
1476	13
1477	13
1478	14
1479	11
1480	13
1481	17
1482	11
1483	9
1484	10
1485	12
1486	16
1487	11
1488	15
1489	12
1490	13
1491	7
1492	10
1493	12
1494	9
1495	15
1496	12
1497	14
1498	9
1499	13
1500	12
1501	12
1502	12
1503	16
1504	15
1505	11
1506	13
1507	15
1508	15
1509	11
1510	15
1511	14
1512	16
1513	14
1514	14
1515	14
1516	16
1517	14
1518	15
1519	10
1520	11
1521	7
1522	9
1523	11
1524	11
1525	11
1526	12
1527	13
1528	10
1529	10
1530	11
1531	12
1532	14
1533	15
1534	13
1535	14
1536	10
1537	14
1538	15
1539	16
1540	14
1541	14
1542	16
1543	10
1544	8
1545	15
1546	12
1547	8
1548	13
1549	13
1550	12
1551	12
1552	12
1553	11
1554	16
1555	14
1556	16
1557	13
1558	12
1559	12
1560	13
1561	14
1562	11
1563	11
1564	13
1565	11
1566	11
1567	13
1568	12
1569	7
1570	9
1571	14
1572	13
1573	9
1574	10
1575	15
1576	12
1577	16
1578	16
1579	14
1580	18
1581	12
1582	15
1583	12
1584	13
1585	11
1586	14
1587	8
1588	12
1589	8
1590	7
1591	12
1592	14
1593	9
1594	12
1595	14
1596	10
1597	14
1598	13
1599	11
1600	13
1601	12
1602	16
1603	11
1604	15
1605	10
1606	14
1607	16
1608	11
1609	17
1610	16
1611	11
1612	13
1613	9
1614	14
1615	8
1616	14
1617	12
1618	13
1619	12
1620	12
1621	13
1622	15
1623	10
1624	14
1625	12
1626	15
1627	15
1628	12
1629	11
1630	15
1631	10
1632	12
1633	15
1634	11
1635	11
1636	12
1637	19
1638	20
1639	12
1640	9
1641	9
1642	15
1643	11
1644	13
1645	10
1646	11
1647	13
1648	12
1649	14
1650	9
1651	16
1652	14
1653	9
1654	7
1655	11
1656	10
1657	14
1658	14
1659	12
1660	11
1661	9
1662	15
1663	15
1664	8
1665	11
1666	15
1667	13
1668	8
1669	8
1670	10
1671	14
1672	12
1673	10
1674	7
1675	14
1676	12
1677	14
1678	14
1679	15
1680	16
1681	14
1682	13
1683	16
1684	7
1685	11
1686	12
1687	13
1688	12
1689	8
1690	12
1691	15
1692	13
1693	14
1694	12
1695	15
1696	14
1697	10
1698	13
1699	16
1700	15
1701	17
1702	12
1703	11
1704	12
1705	14
1706	5
1707	11
1708	13
1709	12
1710	14
1711	19
1712	11
1713	12
1714	15
1715	16
1716	15
1717	10
1718	11
1719	11
1720	14
1721	15
1722	14
1723	13
1724	18
1725	15
1726	9
1727	13
1728	12
1729	12
1730	14
1731	13
1732	14
1733	10
1734	10
1735	10
1736	11
1737	10
1738	15
1739	12
1740	14
1741	10
1742	14
1743	17
1744	10
1745	14
1746	9
1747	15
1748	10
1749	17
1750	14
1751	11
1752	13
1753	13
1754	11
1755	17
1756	13
1757	14
1758	14
1759	17
1760	13
1761	13
1762	12
1763	14
1764	13
1765	8
1766	16
1767	14
1768	15
1769	11
1770	12
1771	15
1772	14
1773	10
1774	15
1775	16
1776	14
1777	10
1778	15
1779	16
1780	9
1781	14
1782	14
1783	15
1784	16
1785	8
1786	15
1787	9
1788	13
1789	19
1790	18
1791	8
1792	11
1793	10
1794	14
1795	12
1796	14
1797	13
1798	16
1799	13
1800	15
1801	13
1802	14
1803	11
1804	18
1805	11
1806	15
1807	13
1808	10
1809	16
1810	11
1811	15
1812	10
1813	14
1814	12
1815	15
1816	12
1817	14
1818	15
1819	8
1820	16
1821	10
1822	13
1823	18
1824	13
1825	9
1826	15
1827	11
1828	16
1829	15
1830	11
1831	15
1832	13
1833	15
1834	14
1835	11
1836	17
1837	9
1838	12
1839	17
1840	12
1841	9
1842	17
1843	9
1844	15
1845	16
1846	12
1847	14
1848	11
1849	14
1850	9
1851	15
1852	12
1853	13
1854	12
1855	13
1856	17
1857	9
1858	15
1859	16
1860	12
1861	17
1862	13
1863	13
1864	15
1865	17
1866	7
1867	14
1868	8
1869	9
1870	14
1871	16
1872	11
1873	20
1874	16
1875	11
1876	11
1877	14
1878	11
1879	18
1880	12
1881	13
1882	9
1883	15
1884	15
1885	17
1886	10
1887	14
1888	10
1889	16
1890	13
1891	7
1892	14
1893	13
1894	14
1895	13
1896	19
1897	8
1898	15
1899	11
1900	13
1901	10
1902	14
1903	14
1904	11
1905	13
1906	15
1907	12
1908	14
1909	11
1910	13
1911	9
1912	15
1913	15
1914	14
1915	15
1916	9
1917	8
1918	11
1919	12
1920	10
1921	16
1922	14
1923	12
1924	11
1925	7
1926	16
1927	8
1928	9
1929	11
1930	17
1931	15
1932	16
1933	10
1934	13
1935	17
1936	15
1937	15
1938	14
1939	12
1940	12
1941	12
1942	21
1943	13
1944	8
1945	12
1946	12
1947	11
1948	15
1949	14
1950	14
1951	15
1952	12
1953	13
1954	13
1955	13
1956	11
1957	9
1958	11
1959	11
1960	14
1961	13
1962	13
1963	10
1964	10
1965	13
1966	12
1967	13
1968	14
1969	13
1970	15
1971	6
1972	16
1973	13
1974	12
1975	14
1976	13
1977	10
1978	12
1979	11
1980	10
1981	12
1982	11
1983	11
1984	10
1985	15
1986	15
1987	13
1988	14
1989	14
1990	17
1991	8
1992	11
1993	12
1994	16
1995	12
1996	17
1997	12
1998	9
1999	13
[truncated: 4,960 more rows]
