# Supplementary material for: VH-replacement shapes the antibody repertoire by removing the genes of non-functional heavy-chains
Source: EMBO J. 2025 Sep 5;44(20):5734–54. doi: 10.1038/s44318-025-00552-8 (PMC12528474; doi:10.1038/s44318-025-00552-8)
Supplement: Supplementary file 4 — Source data Fig. 2 [file 44318_2025_552_MOESM4_ESM.zip › SD_Figure_2/Fig2E/preVH2RF1cdr3lengths.xlsx]

## Sheet: preVH2RF1cdr3lengths
	CDR3_LENGTH
1	14
2	17
3	12
4	13
5	9
6	11
7	14
8	17
9	10
10	18
11	11
12	13
13	13
14	15
15	10
16	14
17	14
18	18
19	10
20	11
21	15
22	11
23	18
24	15
25	14
26	16
27	17
28	14
29	11
30	15
31	18
32	14
33	9
34	14
35	13
36	14
37	15
38	12
39	16
40	15
41	13
42	10
43	17
44	12
45	16
46	16
47	11
48	14
49	11
50	14
51	9
52	13
53	13
54	11
55	10
56	13
57	13
58	13
59	12
60	13
61	13
62	12
63	12
64	13
65	14
66	13
67	13
68	16
69	12
70	13
71	14
72	11
73	17
74	16
75	11
76	12
77	11
78	13
79	13
80	13
81	11
82	13
83	15
84	16
85	15
86	13
87	12
88	14
89	12
90	14
91	14
92	11
93	13
94	11
95	13
96	12
97	16
98	13
99	10
100	10
101	11
102	15
103	15
104	15
105	18
106	13
107	14
108	11
109	13
110	14
111	15
112	10
113	10
114	10
115	14
116	16
117	15
118	12
119	16
120	11
121	13
122	14
123	11
124	12
125	15
126	17
127	12
128	12
129	10
130	12
131	14
132	14
133	16
134	13
135	12
136	8
137	14
138	12
139	16
140	12
141	10
142	13
143	12
144	12
145	14
146	13
147	12
148	10
149	12
150	14
151	13
152	10
153	16
154	12
155	15
156	12
157	13
158	11
159	12
160	15
161	11
162	15
163	10
164	13
165	13
166	14
167	12
168	14
169	12
170	13
171	15
172	13
173	14
174	14
175	14
176	13
177	13
178	12
179	14
180	14
181	12
182	14
183	18
184	12
185	12
186	10
187	9
188	12
189	15
190	11
191	14
192	13
193	16
194	14
195	13
196	16
197	14
198	12
199	7
200	18
201	16
202	9
203	13
204	19
205	11
206	14
207	13
208	13
209	11
210	13
211	11
212	12
213	14
214	11
215	16
216	10
217	14
218	12
219	14
220	15
221	14
222	14
223	11
224	11
225	10
226	9
227	11
228	11
229	17
230	6
231	14
232	15
233	15
234	13
235	14
236	9
237	15
238	12
239	12
240	12
241	13
242	12
243	9
244	13
245	12
246	13
247	15
248	13
249	9
250	11
251	13
252	14
253	6
254	13
255	11
256	14
257	11
258	12
259	11
260	17
261	16
262	13
263	17
264	14
265	15
266	20
267	14
268	13
269	14
270	14
271	13
272	8
273	18
274	13
275	15
276	10
277	14
278	14
279	14
280	12
281	14
282	5
283	14
284	9
285	11
286	12
287	14
288	12
289	13
290	14
291	13
292	12
293	10
294	10
295	12
296	17
297	13
298	13
299	20
300	11
301	13
302	14
303	15
304	10
305	13
306	14
307	15
308	12
309	16
310	14
311	12
312	16
313	16
314	11
315	18
316	13
317	13
318	14
319	12
320	9
321	12
322	12
323	16
324	12
325	17
326	16
327	13
328	14
329	11
330	11
331	18
332	17
333	9
334	12
335	13
336	10
337	13
338	17
339	12
340	10
341	16
342	10
343	14
344	19
345	13
346	16
347	13
348	10
349	11
350	14
351	16
352	14
353	13
354	12
355	11
356	11
357	11
358	15
359	12
360	11
361	10
362	12
363	14
364	11
365	13
366	12
367	14
368	14
369	9
370	14
371	12
372	17
373	11
374	10
375	12
376	19
377	13
378	15
379	11
380	19
381	15
382	14
383	13
384	15
385	12
386	14
387	15
388	13
389	10
390	11
391	14
392	15
393	14
394	14
395	15
396	7
397	19
398	13
399	14
400	15
401	17
402	13
403	11
404	12
405	13
406	16
407	13
408	12
409	13
410	15
411	14
412	9
413	13
414	14
415	11
416	12
417	10
418	12
419	12
420	14
421	10
422	15
423	9
424	13
425	15
426	13
427	16
428	16
429	15
430	11
431	15
432	12
433	12
434	15
435	17
436	17
437	14
438	11
439	14
440	18
441	10
442	17
443	14
444	13
445	12
446	16
447	12
448	13
449	11
450	15
451	15
452	10
453	11
454	11
455	8
456	14
457	11
458	11
459	12
460	12
461	11
462	12
463	13
464	11
465	13
466	9
467	13
468	16
469	8
470	13
471	10
472	13
473	13
474	17
475	18
476	16
477	15
478	11
479	14
480	18
481	12
482	13
483	11
484	8
485	19
486	13
487	15
488	8
489	16
490	14
491	14
492	14
493	15
494	15
495	14
496	10
497	13
498	14
499	13
500	12
501	13
502	13
503	15
504	11
505	12
506	11
507	14
508	14
509	11
510	17
511	13
512	11
513	15
514	16
515	12
516	12
517	16
518	15
519	13
520	11
521	19
522	13
523	10
524	14
525	12
526	11
527	13
528	13
529	12
530	13
531	11
532	14
533	13
534	15
535	10
536	12
537	11
538	12
539	10
540	13
541	12
542	12
543	12
544	8
545	14
546	15
547	15
548	14
549	13
550	13
551	13
552	13
553	15
554	10
555	13
556	19
557	14
558	16
559	10
560	11
561	10
562	12
563	14
564	11
565	12
566	16
567	13
568	9
569	10
570	12
571	13
572	11
573	11
574	13
575	11
576	15
577	15
578	11
579	14
580	10
581	13
582	16
583	13
584	12
585	13
586	14
587	10
588	17
589	11
590	11
591	12
592	14
593	14
594	14
595	12
596	14
597	12
598	11
599	13
600	13
601	14
602	12
603	18
604	14
605	12
606	13
607	16
608	12
609	13
610	11
611	16
612	15
613	13
614	8
615	18
616	17
617	16
618	12
619	14
620	14
621	12
622	15
623	11
624	14
625	16
626	11
627	14
628	14
629	13
630	11
631	15
632	14
633	14
634	9
635	14
636	16
637	16
638	11
639	15
640	8
641	15
642	12
643	15
644	14
645	11
646	14
647	10
648	15
649	11
650	7
651	18
652	14
653	14
654	13
655	13
656	15
657	16
658	16
659	11
660	17
661	14
662	13
663	16
664	10
665	11
666	6
667	9
668	16
669	9
670	13
671	16
672	18
673	18
674	16
675	14
676	12
677	10
678	15
679	14
680	11
681	11
682	13
683	15
684	15
685	12
686	12
687	12
688	17
689	13
690	14
691	15
692	13
693	16
694	13
695	15
696	14
697	14
698	10
699	15
700	12
701	14
702	13
703	11
704	17
705	16
706	10
707	9
708	12
709	11
710	10
711	15
712	12
713	13
714	12
715	12
716	13
717	15
718	13
719	12
720	12
721	15
722	16
723	12
724	13
725	11
726	11
727	11
728	7
729	12
730	14
731	11
732	18
733	17
734	8
735	19
736	10
737	16
738	16
739	17
740	11
741	13
742	19
743	13
744	17
745	14
746	14
747	14
748	15
749	14
750	11
751	13
752	15
753	15
754	14
755	15
756	13
757	10
758	6
759	16
760	13
761	12
762	15
763	13
764	12
765	15
766	15
767	12
768	15
769	15
770	16
771	15
772	14
773	11
774	16
775	15
776	14
777	15
778	15
779	14
780	11
781	14
782	11
783	14
784	13
785	12
786	13
787	13
788	11
789	12
790	14
791	15
792	15
793	9
794	10
795	13
796	13
797	14
798	8
799	15
800	16
801	14
802	16
803	12
804	11
805	13
806	15
807	13
808	12
809	10
810	13
811	11
812	9
813	17
814	8
815	11
816	17
817	14
818	9
819	12
820	9
821	12
822	12
823	12
824	12
825	11
826	14
827	12
828	13
829	16
830	12
831	13
832	12
833	16
834	15
835	14
836	13
837	13
838	13
839	7
840	16
841	16
842	9
843	10
844	16
845	15
846	10
847	15
848	11
849	11
850	12
851	18
852	13
853	12
854	15
855	15
856	17
857	11
858	7
859	11
860	12
861	13
862	14
863	14
864	12
865	14
866	14
867	16
868	10
869	8
870	17
871	14
872	13
873	9
874	17
875	13
876	9
877	15
878	14
879	14
880	15
881	16
882	17
883	15
884	11
885	12
886	12
887	11
888	16
889	18
890	13
891	17
892	15
893	9
894	16
895	12
896	11
897	13
898	13
899	12
900	9
901	15
902	16
903	14
904	13
905	16
906	16
907	14
908	15
909	15
910	15
911	13
912	7
913	15
914	14
915	16
916	11
917	15
918	11
919	11
920	18
921	14
922	14
923	13
924	11
925	15
926	15
927	11
928	12
929	14
930	12
931	11
932	14
933	13
934	13
935	11
936	8
937	14
938	14
939	20
940	16
941	14
942	10
943	11
944	12
945	16
946	7
947	15
948	19
949	11
950	16
951	14
952	10
953	12
954	13
955	11
956	16
957	13
958	11
959	11
960	9
961	10
962	15
963	15
964	13
965	13
966	12
967	17
968	8
969	13
970	11
971	13
972	13
973	13
974	16
975	12
976	15
977	15
978	14
979	13
980	15
981	9
982	14
983	8
984	10
985	16
986	15
987	11
988	17
989	15
990	12
991	15
992	11
993	13
994	11
995	14
996	14
997	12
998	16
999	15
1000	15
1001	15
1002	13
1003	16
1004	16
1005	14
1006	15
1007	13
1008	14
1009	12
1010	5
1011	11
1012	11
1013	10
1014	14
1015	15
1016	13
1017	17
1018	14
1019	10
1020	13
1021	16
1022	16
1023	16
1024	14
1025	12
1026	16
1027	13
1028	18
1029	11
1030	13
1031	15
1032	11
1033	14
1034	11
1035	14
1036	11
1037	15
1038	13
1039	13
1040	13
1041	11
1042	11
1043	14
1044	10
1045	19
1046	14
1047	12
1048	9
1049	13
1050	16
1051	17
1052	8
1053	12
1054	13
1055	12
1056	16
1057	11
1058	15
1059	12
1060	12
1061	8
1062	11
1063	16
1064	13
1065	14
1066	16
1067	11
1068	15
1069	10
1070	17
1071	14
1072	17
1073	10
1074	13
1075	18
1076	12
1077	12
1078	14
1079	12
1080	16
1081	10
1082	10
1083	11
1084	15
1085	12
1086	11
1087	10
1088	18
1089	9
1090	14
1091	14
1092	16
1093	14
1094	15
1095	14
1096	12
1097	15
1098	11
1099	12
1100	12
1101	13
1102	12
1103	12
1104	14
1105	14
1106	13
1107	14
1108	11
1109	15
1110	10
1111	12
1112	11
1113	11
1114	15
1115	12
1116	18
1117	14
1118	15
1119	12
1120	19
1121	15
1122	13
1123	12
1124	16
1125	12
1126	16
1127	18
1128	13
1129	12
1130	8
1131	11
1132	17
1133	17
1134	16
1135	16
1136	13
1137	14
1138	18
1139	11
1140	19
1141	16
1142	16
1143	14
1144	11
1145	16
1146	15
1147	14
1148	17
1149	13
1150	16
1151	18
1152	12
1153	13
1154	8
1155	9
1156	10
1157	12
1158	13
1159	13
1160	15
1161	15
1162	13
1163	13
1164	14
1165	16
1166	15
1167	11
1168	12
1169	15
1170	13
1171	11
1172	16
1173	14
1174	11
1175	12
1176	12
1177	15
1178	15
1179	13
1180	13
1181	13
1182	18
1183	10
1184	12
1185	10
1186	12
1187	15
1188	16
1189	13
1190	14
1191	14
1192	13
1193	10
1194	12
1195	12
1196	16
1197	12
1198	16
1199	11
1200	12
1201	11
1202	11
1203	17
1204	10
1205	16
1206	19
1207	16
1208	15
1209	10
1210	14
1211	16
1212	17
1213	14
1214	15
1215	16
1216	19
1217	11
1218	15
1219	15
1220	13
1221	11
1222	11
1223	10
1224	15
1225	13
1226	11
1227	12
1228	13
1229	12
1230	16
1231	14
1232	14
1233	11
1234	15
1235	11
1236	14
1237	14
1238	13
1239	14
1240	13
1241	16
1242	15
1243	14
1244	13
1245	14
1246	16
1247	14
1248	14
1249	18
1250	14
1251	11
1252	13
1253	14
1254	14
1255	9
1256	11
1257	16
1258	14
1259	12
1260	11
1261	13
1262	11
1263	12
1264	15
1265	12
1266	13
1267	15
1268	10
1269	12
1270	10
1271	11
1272	12
1273	17
1274	11
1275	12
1276	13
1277	11
1278	13
1279	14
1280	12
1281	16
1282	13
1283	16
1284	11
1285	13
1286	13
1287	16
1288	12
1289	10
1290	13
1291	11
1292	12
1293	12
1294	14
1295	15
1296	15
1297	15
1298	12
1299	14
1300	15
1301	13
1302	14
1303	11
1304	10
1305	10
1306	14
1307	12
1308	13
1309	15
1310	14
1311	17
1312	13
1313	18
1314	16
1315	11
1316	12
1317	13
1318	19
1319	17
1320	16
1321	15
1322	16
1323	18
1324	15
1325	15
1326	11
1327	19
1328	9
1329	17
1330	11
1331	11
1332	16
1333	14
1334	8
1335	14
1336	13
1337	13
1338	19
1339	13
1340	13
1341	16
1342	11
1343	9
1344	15
1345	10
1346	14
1347	12
1348	13
1349	14
1350	16
1351	13
1352	15
1353	18
1354	16
1355	15
1356	9
1357	16
1358	9
1359	11
1360	14
1361	17
1362	14
1363	10
1364	17
1365	11
1366	11
1367	9
1368	11
1369	12
1370	16
1371	12
1372	14
1373	14
1374	14
1375	16
1376	10
1377	14
1378	13
1379	13
1380	14
1381	17
1382	14
1383	15
1384	10
1385	16
1386	9
1387	13
1388	14
1389	15
1390	14
1391	14
1392	17
1393	19
1394	9
1395	14
1396	10
1397	14
1398	14
1399	16
1400	16
1401	11
1402	14
1403	14
1404	13
1405	15
1406	11
1407	15
1408	15
1409	11
1410	12
1411	13
1412	14
1413	14
1414	11
1415	14
1416	13
1417	10
1418	15
1419	15
1420	12
1421	14
1422	16
1423	12
1424	11
1425	14
1426	14
1427	13
1428	15
1429	11
1430	12
1431	17
1432	14
1433	16
1434	13
1435	11
1436	14
1437	14
1438	18
1439	12
1440	13
1441	14
1442	12
1443	15
1444	17
1445	12
1446	12
1447	11
1448	13
1449	11
1450	13
1451	14
1452	18
1453	16
1454	13
1455	15
1456	7
1457	14
1458	15
1459	15
1460	14
1461	17
1462	14
1463	12
1464	14
1465	10
1466	13
1467	13
1468	9
1469	17
1470	12
1471	14
1472	9
1473	13
1474	12
1475	14
1476	13
1477	12
1478	15
1479	16
1480	13
1481	13
1482	10
1483	14
1484	16
1485	13
1486	13
1487	16
1488	17
1489	13
1490	11
1491	14
1492	12
1493	12
1494	16
1495	12
1496	11
1497	14
1498	17
1499	15
1500	15
1501	12
1502	7
1503	14
1504	13
1505	10
1506	13
1507	15
1508	12
1509	13
1510	11
1511	12
1512	14
1513	11
1514	15
1515	8
1516	11
1517	15
1518	9
1519	13
1520	16
1521	15
1522	10
1523	12
1524	13
1525	13
1526	14
1527	15
1528	7
1529	11
1530	10
1531	9
1532	17
1533	11
1534	17
1535	14
1536	9
1537	11
1538	14
1539	11
1540	16
1541	16
1542	12
1543	8
1544	13
1545	10
1546	20
1547	14
1548	13
1549	14
1550	7
1551	11
1552	12
1553	11
1554	19
1555	13
1556	13
1557	13
1558	11
1559	17
1560	14
1561	12
1562	10
1563	14
1564	12
1565	16
1566	15
1567	10
1568	12
1569	13
1570	14
1571	13
1572	14
1573	15
1574	14
1575	16
1576	12
1577	12
1578	19
1579	13
1580	7
1581	11
1582	11
1583	18
1584	15
1585	12
1586	13
1587	13
1588	14
1589	12
1590	11
1591	11
1592	10
1593	12
1594	12
1595	16
1596	16
1597	16
1598	17
1599	16
1600	17
1601	16
1602	11
1603	12
1604	13
1605	13
1606	17
1607	14
1608	13
1609	12
1610	16
1611	13
1612	13
1613	13
1614	13
1615	12
1616	11
1617	14
1618	12
1619	16
1620	13
1621	16
1622	11
1623	15
1624	15
1625	19
1626	15
1627	13
1628	12
1629	16
1630	14
1631	13
1632	17
1633	10
1634	16
1635	16
1636	15
1637	15
1638	14
1639	16
1640	14
1641	13
1642	13
1643	12
1644	16
1645	14
1646	14
1647	11
1648	15
1649	10
1650	15
1651	16
1652	13
1653	12
1654	15
1655	14
1656	14
1657	13
1658	16
1659	16
1660	7
1661	12
1662	11
1663	12
1664	13
1665	10
1666	16
1667	8
1668	9
1669	15
1670	14
1671	15
1672	12
1673	12
1674	11
1675	13
1676	10
1677	16
1678	13
1679	9
1680	11
1681	15
1682	10
1683	11
1684	12
1685	10
1686	11
1687	12
1688	16
1689	15
1690	12
1691	14
1692	12
1693	18
1694	11
1695	14
1696	14
1697	9
1698	13
1699	13
1700	11
1701	17
1702	15
1703	11
1704	14
1705	13
1706	12
1707	11
1708	16
1709	16
1710	20
1711	16
1712	14
1713	13
1714	13
1715	10
1716	14
1717	13
1718	17
1719	16
1720	19
1721	14
1722	13
1723	12
1724	13
1725	17
1726	13
1727	16
1728	12
1729	13
1730	12
1731	13
1732	12
1733	13
1734	17
1735	13
1736	13
1737	11
1738	14
1739	12
1740	12
1741	14
1742	12
1743	16
1744	12
1745	12
1746	11
1747	16
1748	10
1749	16
1750	14
1751	12
1752	16
1753	12
1754	15
1755	11
1756	16
1757	15
1758	13
1759	10
1760	13
1761	14
1762	14
1763	15
1764	11
1765	11
1766	14
1767	15
1768	10
1769	16
1770	15
1771	13
1772	16
1773	14
1774	13
1775	14
1776	12
1777	9
1778	10
1779	14
1780	16
1781	14
1782	12
1783	13
1784	12
1785	12
1786	13
1787	14
1788	15
1789	13
1790	13
1791	14
1792	15
1793	17
1794	15
1795	16
1796	14
1797	11
1798	10
1799	13
1800	13
1801	11
1802	12
1803	14
1804	10
1805	12
1806	13
1807	13
1808	16
1809	16
1810	11
1811	13
1812	18
1813	12
1814	13
1815	11
1816	16
1817	12
1818	11
1819	10
1820	14
1821	12
1822	13
1823	12
1824	13
1825	16
1826	14
1827	19
1828	10
1829	15
1830	13
1831	13
1832	13
1833	11
1834	14
1835	18
1836	12
1837	10
1838	16
1839	13
1840	12
1841	20
1842	17
1843	16
1844	10
1845	9
1846	14
1847	16
1848	17
1849	16
1850	14
1851	10
1852	14
1853	14
1854	10
1855	15
1856	13
1857	16
1858	14
1859	14
1860	16
1861	10
1862	13
1863	13
1864	14
1865	15
1866	13
1867	13
1868	11
1869	16
1870	16
1871	10
1872	12
1873	12
1874	17
1875	13
1876	13
1877	13
1878	10
1879	19
1880	15
1881	12
1882	13
1883	14
1884	15
1885	13
1886	13
1887	18
1888	15
1889	14
1890	14
1891	11
1892	9
1893	12
1894	13
1895	13
1896	11
1897	14
1898	11
1899	14
1900	10
1901	10
1902	15
1903	14
1904	13
1905	9
1906	13
1907	13
1908	10
1909	16
1910	12
1911	11
1912	11
1913	14
1914	14
1915	15
1916	13
1917	15
1918	9
1919	15
1920	10
1921	15
1922	12
1923	12
1924	16
1925	14
1926	12
1927	12
1928	15
1929	13
1930	9
1931	13
1932	10
1933	13
1934	20
1935	9
1936	15
1937	13
1938	10
1939	12
1940	13
1941	15
1942	15
1943	13
1944	13
1945	14
1946	15
1947	14
1948	14
1949	9
1950	10
1951	14
1952	11
1953	16
1954	11
1955	12
1956	15
1957	10
1958	12
1959	12
1960	11
1961	16
1962	15
1963	12
1964	12
1965	12
1966	15
1967	13
1968	16
1969	17
1970	15
1971	13
1972	15
1973	10
1974	14
1975	12
1976	13
1977	12
1978	8
1979	19
1980	12
1981	10
1982	11
1983	11
1984	17
1985	16
1986	16
1987	15
1988	17
1989	18
1990	12
1991	11
1992	13
1993	15
1994	17
1995	15
1996	14
1997	14
1998	12
1999	15
[truncated: 5,898 more rows]
