# Supplementary material for: VH-replacement shapes the antibody repertoire by removing the genes of non-functional heavy-chains
Source: EMBO J. 2025 Sep 5;44(20):5734–54. doi: 10.1038/s44318-025-00552-8 (PMC12528474; doi:10.1038/s44318-025-00552-8)
Supplement: Supplementary file 4 — Source data Fig. 2 [file 44318_2025_552_MOESM4_ESM.zip › SD_Figure_2/Fig2E/proVH2RF1cdr3lengths.xlsx]

## Sheet: proVH2RF1cdr3lengths
	CDR3_LENGTH
1	12
2	12
3	15
4	15
5	14
6	10
7	14
8	14
9	15
10	18
11	16
12	11
13	11
14	14
15	16
16	10
17	16
18	11
19	15
20	13
21	17
22	12
23	15
24	12
25	12
26	14
27	15
28	14
29	17
30	15
31	17
32	12
33	12
34	13
35	10
36	15
37	15
38	14
39	16
40	8
41	12
42	14
43	13
44	8
45	16
46	8
47	13
48	11
49	13
50	11
51	13
52	15
53	14
54	11
55	12
56	12
57	11
58	15
59	12
60	10
61	11
62	16
63	16
64	13
65	13
66	12
67	14
68	11
69	13
70	13
71	17
72	14
73	15
74	11
75	10
76	14
77	7
78	12
79	19
80	14
81	13
82	10
83	11
84	11
85	15
86	14
87	15
88	14
89	11
90	6
91	8
92	10
93	18
94	10
95	12
96	15
97	13
98	13
99	17
100	13
101	16
102	13
103	10
104	12
105	15
106	16
107	15
108	14
109	15
110	12
111	10
112	13
113	15
114	15
115	11
116	14
117	10
118	16
119	11
120	16
121	15
122	11
123	13
124	12
125	8
126	21
127	11
128	17
129	11
130	13
131	11
132	17
133	9
134	11
135	14
136	14
137	13
138	13
139	14
140	10
141	13
142	11
143	16
144	13
145	15
146	10
147	12
148	16
149	17
150	13
151	13
152	15
153	17
154	12
155	5
156	15
157	14
158	14
159	14
160	8
161	18
162	16
163	10
164	13
165	9
166	13
167	13
168	12
169	13
170	10
171	9
172	14
173	12
174	15
175	11
176	15
177	8
178	11
179	8
180	13
181	15
182	7
183	17
184	14
185	11
186	12
187	13
188	11
189	19
190	11
191	11
192	18
193	15
194	14
195	15
196	13
197	10
198	14
199	12
200	11
201	14
202	10
203	13
204	14
205	8
206	16
207	9
208	16
209	8
210	15
211	14
212	6
213	7
214	15
215	15
216	14
217	13
218	13
219	18
220	7
221	11
222	9
223	17
224	18
225	5
226	12
227	17
228	11
229	13
230	11
231	16
232	15
233	15
234	15
235	12
236	11
237	10
238	18
239	14
240	14
241	13
242	10
243	17
244	13
245	10
246	17
247	11
248	5
249	16
250	17
251	15
252	13
253	11
254	11
255	8
256	15
257	11
258	13
259	10
260	9
261	6
262	14
263	13
264	16
265	16
266	12
267	10
268	15
269	13
270	10
271	16
272	11
273	11
274	10
275	17
276	15
277	10
278	8
279	13
280	10
281	11
282	10
283	15
284	11
285	11
286	10
287	14
288	10
289	13
290	8
291	8
292	14
293	11
294	10
295	17
296	14
297	10
298	13
299	11
300	15
301	23
302	14
303	13
304	18
305	15
306	10
307	14
308	12
309	12
310	7
311	12
312	13
313	15
314	12
315	12
316	18
317	13
318	15
319	16
320	12
321	7
322	12
323	11
324	17
325	11
326	18
327	11
328	17
329	14
330	13
331	14
332	14
333	14
334	16
335	12
336	12
337	12
338	14
339	13
340	12
341	13
342	15
343	17
344	16
345	16
346	14
347	13
348	15
349	16
350	15
351	16
352	13
353	11
354	14
355	12
356	13
357	12
358	12
359	12
360	14
361	11
362	15
363	12
364	14
365	12
366	9
367	16
368	10
369	16
370	9
371	12
372	18
373	13
374	17
375	14
376	10
377	9
378	15
379	19
380	11
381	14
382	12
383	10
384	13
385	12
386	11
387	14
388	8
389	10
390	14
391	15
392	12
393	8
394	15
395	8
396	8
397	9
398	10
399	12
400	11
401	9
402	15
403	12
404	14
405	10
406	11
407	13
408	13
409	10
410	19
411	16
412	10
413	16
414	15
415	15
416	15
417	10
418	10
419	11
420	16
421	15
422	12
423	9
424	6
425	13
426	11
427	10
428	14
429	11
430	15
431	12
432	14
433	9
434	12
435	14
436	15
437	15
438	9
439	12
440	13
441	15
442	12
443	15
444	11
445	15
446	13
447	12
448	11
449	9
450	6
451	15
452	13
453	11
454	14
455	13
456	17
457	12
458	15
459	12
460	12
461	13
462	13
463	7
464	8
465	9
466	13
467	9
468	16
469	13
470	10
471	15
472	12
473	10
474	12
475	13
476	15
477	14
478	15
479	13
480	9
481	15
482	5
483	14
484	16
485	12
486	10
487	12
488	14
489	12
490	14
491	14
492	14
493	10
494	12
495	16
496	12
497	8
498	15
499	8
500	11
501	6
502	14
503	7
504	10
505	12
506	14
507	13
508	15
509	15
510	14
511	18
512	14
513	15
514	9
515	20
516	15
517	14
518	15
519	12
520	17
521	16
522	13
523	12
524	12
525	11
526	13
527	10
528	12
529	13
530	14
531	15
532	12
533	15
534	14
535	11
536	14
537	12
538	8
539	9
540	13
541	8
542	17
543	11
544	8
545	18
546	12
547	10
548	16
549	12
550	12
551	5
552	9
553	10
554	9
555	12
556	12
557	14
558	12
559	14
560	15
561	7
562	9
563	11
564	12
565	15
566	14
567	20
568	13
569	11
570	14
571	13
572	12
573	15
574	15
575	18
576	10
577	17
578	9
579	14
580	11
581	23
582	14
583	9
584	15
585	10
586	11
587	14
588	15
589	11
590	9
591	10
592	14
593	9
594	16
595	10
596	9
597	11
598	8
599	15
600	9
601	14
602	14
603	11
604	15
605	13
606	11
607	18
608	16
609	13
610	10
611	9
612	14
613	11
614	12
615	11
616	16
617	13
618	12
619	17
620	10
621	14
622	17
623	16
624	9
625	12
626	14
627	12
628	17
629	15
630	5
631	10
632	12
633	12
634	15
635	13
636	8
637	14
638	13
639	12
640	7
641	13
642	8
643	9
644	9
645	13
646	15
647	12
648	18
649	12
650	17
651	14
652	12
653	8
654	7
655	16
656	10
657	21
658	9
659	9
660	10
661	16
662	12
663	15
664	9
665	14
666	16
667	11
668	15
669	14
670	19
671	12
672	13
673	10
674	16
675	19
676	12
677	12
678	11
679	11
680	7
681	13
682	14
683	12
684	13
685	15
686	16
687	10
688	17
689	11
690	14
691	14
692	9
693	12
694	11
695	10
696	16
697	8
698	9
699	14
700	16
701	10
702	12
703	11
704	11
705	11
706	10
707	14
708	8
709	10
710	13
711	4
712	15
713	15
714	10
715	12
716	8
717	13
718	5
719	14
720	12
721	14
722	12
723	15
724	11
725	12
726	15
727	12
728	12
729	15
730	21
731	14
732	18
733	15
734	11
735	16
736	15
737	15
738	14
739	14
740	16
741	12
742	12
743	11
744	14
745	14
746	9
747	10
748	11
749	14
750	14
751	14
752	11
753	14
754	9
755	13
756	14
