# Supplementary material for: VH-replacement shapes the antibody repertoire by removing the genes of non-functional heavy-chains
Source: EMBO J. 2025 Sep 5;44(20):5734–54. doi: 10.1038/s44318-025-00552-8 (PMC12528474; doi:10.1038/s44318-025-00552-8)
Supplement: Supplementary file 4 — Source data Fig. 2 [file 44318_2025_552_MOESM4_ESM.zip › SD_Figure_2/Fig2E/preVH1RF1cdr3lengths.xlsx]

## Sheet: preVH1RF1cdr3lengths
	CDR3_LENGTH
1	14
2	16
3	9
4	17
5	15
6	15
7	7
8	16
9	15
10	8
11	11
12	12
13	11
14	15
15	14
16	9
17	11
18	14
19	13
20	10
21	17
22	12
23	8
24	11
25	14
26	10
27	12
28	13
29	17
30	12
31	13
32	12
33	8
34	14
35	13
36	14
37	15
38	14
39	15
40	14
41	13
42	11
43	11
44	11
45	14
46	11
47	14
48	15
49	12
50	12
51	11
52	12
53	14
54	12
55	13
56	15
57	11
58	13
59	11
60	17
61	12
62	14
63	13
64	14
65	14
66	9
67	14
68	15
69	11
70	15
71	11
72	14
73	13
74	18
75	16
76	15
77	18
78	13
79	14
80	12
81	12
82	11
83	13
84	14
85	15
86	16
87	19
88	14
89	11
90	14
91	15
92	11
93	10
94	10
95	19
96	11
97	9
98	13
99	14
100	16
101	14
102	6
103	11
104	11
105	12
106	12
107	15
108	15
109	13
110	9
111	15
112	12
113	13
114	13
115	15
116	8
117	12
118	15
119	10
120	13
121	10
122	11
123	12
124	11
125	12
126	13
127	15
128	11
129	13
130	14
131	16
132	12
133	13
134	14
135	12
136	10
137	13
138	12
139	14
140	11
141	8
142	9
143	10
144	14
145	13
146	10
147	15
148	14
149	18
150	15
151	10
152	9
153	13
154	14
155	12
156	13
157	14
158	17
159	14
160	9
161	12
162	14
163	13
164	8
165	10
166	12
167	5
168	12
169	9
170	11
171	12
172	11
173	18
174	12
175	15
176	11
177	11
178	13
179	14
180	14
181	13
182	10
183	13
184	16
185	13
186	14
187	15
188	11
189	10
190	14
191	9
192	7
193	15
194	14
195	12
196	12
197	16
198	13
199	11
200	15
201	12
202	14
203	16
204	7
205	17
206	14
207	9
208	10
209	13
210	11
211	9
212	12
213	12
214	16
215	13
216	9
217	8
218	7
219	8
220	11
221	9
222	13
223	10
224	11
225	15
226	10
227	8
228	16
229	15
230	13
231	11
232	16
233	11
234	11
235	14
236	13
237	14
238	8
239	10
240	9
241	12
242	14
243	16
244	13
245	12
246	12
247	11
248	13
249	7
250	12
251	8
252	10
253	13
254	12
255	11
256	12
257	10
258	16
259	7
260	14
261	15
262	14
263	14
264	16
265	13
266	16
267	16
268	15
269	16
270	15
271	10
272	16
273	12
274	11
275	13
276	16
277	12
278	10
279	13
280	12
281	18
282	16
283	10
284	16
285	14
286	15
287	10
288	11
289	14
290	14
291	11
292	11
293	14
294	11
295	10
296	12
297	11
298	13
299	14
300	14
301	11
302	13
303	15
304	12
305	12
306	13
307	15
308	14
309	17
310	10
311	14
312	14
313	16
314	10
315	19
316	12
317	13
318	11
319	12
320	9
321	11
322	18
323	13
324	13
325	14
326	13
327	11
328	12
329	9
330	11
331	10
332	10
333	12
334	16
335	12
336	12
337	12
338	10
339	16
340	15
341	15
342	13
343	8
344	11
345	9
346	15
347	13
348	15
349	13
350	15
351	15
352	12
353	15
354	11
355	16
356	19
357	8
358	13
359	13
360	13
361	10
362	15
363	10
364	16
365	14
366	14
367	19
368	11
369	11
370	14
371	14
372	13
373	7
374	11
375	14
376	11
377	14
378	10
379	12
380	10
381	9
382	17
383	16
384	18
385	9
386	13
387	10
388	13
389	13
390	16
391	14
392	13
393	17
394	13
395	13
396	15
397	16
398	15
399	15
400	10
401	15
402	14
403	12
404	12
405	9
406	10
407	7
408	10
409	10
410	15
411	13
412	12
413	13
414	12
415	15
416	11
417	12
418	13
419	14
420	19
421	14
422	16
423	12
424	13
425	13
426	17
427	12
428	8
429	10
430	14
431	14
432	11
433	15
434	8
435	7
436	14
437	11
438	12
439	12
440	13
441	11
442	12
443	16
444	14
445	10
446	11
447	10
448	14
449	14
450	12
451	13
452	12
453	8
454	15
455	10
456	16
457	8
458	16
459	13
460	9
461	11
462	16
463	15
464	17
465	12
466	15
467	9
468	8
469	16
470	14
471	11
472	15
473	16
474	14
475	15
476	18
477	13
478	14
479	11
480	16
481	8
482	10
483	18
484	15
485	10
486	10
487	14
488	12
489	13
490	12
491	17
492	11
493	13
494	11
495	10
496	12
497	12
498	9
499	14
500	8
501	16
502	16
503	6
504	14
505	16
506	13
507	11
508	10
509	9
510	13
511	12
512	8
513	16
514	15
515	12
516	8
517	9
518	14
519	13
520	14
521	15
522	12
523	14
524	12
525	12
526	17
527	14
528	16
529	13
530	13
531	13
532	7
533	14
534	11
535	12
536	13
537	5
538	13
539	11
540	14
541	13
542	14
543	15
544	9
545	11
546	11
547	16
548	15
549	15
550	12
551	11
552	13
553	13
554	14
555	14
556	15
557	14
558	11
559	9
560	13
561	16
562	12
563	16
564	17
565	7
566	11
567	12
568	17
569	13
570	11
571	12
572	13
573	10
574	11
575	9
576	11
577	6
578	13
579	9
580	13
581	10
582	16
583	13
584	12
585	13
586	14
587	10
588	10
589	11
590	9
591	9
592	17
593	10
594	15
595	10
596	10
597	15
598	14
599	15
600	15
601	11
602	14
603	13
604	11
605	14
606	9
607	13
608	14
609	14
610	18
611	14
612	5
613	11
614	16
615	5
616	9
617	10
618	15
619	15
620	12
621	15
622	14
623	13
624	13
625	15
626	9
627	11
628	13
629	16
630	12
631	17
632	14
633	14
634	16
635	7
636	14
637	10
638	12
639	15
640	12
641	8
642	11
643	13
644	19
645	13
646	12
647	9
648	11
649	13
650	13
651	17
652	12
653	8
654	13
655	11
656	10
657	10
658	15
659	12
660	21
661	12
662	12
663	11
664	8
665	11
666	13
667	14
668	21
669	15
670	12
671	14
672	12
673	15
674	10
675	8
676	16
677	13
678	14
679	10
680	13
681	10
682	11
683	11
684	13
685	16
686	12
687	16
688	9
689	11
690	11
691	14
692	15
693	13
694	15
695	7
696	15
697	17
698	14
699	12
700	7
701	17
702	13
703	15
704	10
705	16
706	18
707	12
708	18
709	12
710	11
711	7
712	18
713	11
714	12
715	15
716	16
717	16
718	14
719	13
720	13
721	11
722	11
723	13
724	12
725	15
726	13
727	11
728	8
729	11
730	14
731	12
732	16
733	11
734	14
735	11
736	5
737	11
738	13
739	14
740	17
741	14
742	14
743	14
744	12
745	15
746	12
747	6
748	10
749	11
750	8
751	9
752	19
753	11
754	15
755	13
756	12
757	11
758	11
759	15
760	12
761	13
762	16
763	14
764	13
765	9
766	16
767	17
768	14
769	19
770	18
771	13
772	9
773	16
774	15
775	13
776	14
777	13
778	9
779	19
780	13
781	14
782	16
783	13
784	9
785	12
786	9
787	14
788	14
789	13
790	14
791	11
792	10
793	16
794	13
795	15
796	12
797	11
798	15
799	13
800	11
801	11
802	10
803	14
804	18
805	15
806	15
807	13
808	14
809	14
810	14
811	15
812	18
813	13
814	17
815	13
816	15
817	11
818	14
819	10
820	15
821	11
822	14
823	18
824	8
825	9
826	10
827	13
828	11
829	12
830	13
831	14
832	12
833	16
834	16
835	8
836	11
837	11
838	13
839	6
840	16
841	11
842	15
843	13
844	13
845	9
846	12
847	13
848	11
849	15
850	9
851	6
852	9
853	13
854	5
855	9
856	15
857	12
858	10
859	16
860	15
861	14
862	13
863	11
864	13
865	9
866	12
867	15
868	14
869	17
870	8
871	16
872	13
873	13
874	10
875	15
876	14
877	16
878	12
879	13
880	14
881	15
882	14
883	9
884	10
885	9
886	10
887	15
888	15
889	16
890	11
891	15
892	15
893	15
894	11
895	5
896	12
897	11
898	10
899	12
900	15
901	17
902	13
903	12
904	11
905	15
906	12
907	15
908	14
909	12
910	11
911	13
912	17
913	11
914	13
915	17
916	16
917	16
918	14
919	12
920	11
921	13
922	15
923	12
924	14
925	15
926	13
927	12
928	10
929	11
930	11
931	15
932	13
933	13
934	15
935	14
936	18
937	16
938	10
939	11
940	10
941	11
942	9
943	14
944	13
945	16
946	14
947	13
948	10
949	10
950	13
951	14
952	11
953	11
954	12
955	9
956	7
957	17
958	17
959	15
960	15
961	15
962	13
963	13
964	13
965	10
966	13
967	15
968	15
969	13
970	10
971	12
972	16
973	10
974	12
975	12
976	13
977	15
978	14
979	15
980	10
981	10
982	10
983	12
984	15
985	14
986	11
987	14
988	14
989	16
990	15
991	13
992	13
993	14
994	14
995	13
996	12
997	15
998	10
999	16
1000	12
1001	14
1002	11
1003	13
1004	14
1005	10
1006	16
1007	13
1008	12
1009	11
1010	15
1011	14
1012	13
1013	15
1014	6
1015	15
1016	8
1017	9
1018	11
1019	7
1020	15
1021	12
1022	10
1023	15
1024	13
1025	14
1026	15
1027	14
1028	11
1029	5
1030	8
1031	13
1032	17
1033	11
1034	18
1035	8
1036	10
1037	10
1038	17
1039	15
1040	15
1041	14
1042	13
1043	13
1044	7
1045	12
1046	9
1047	14
1048	10
1049	17
1050	9
1051	10
1052	13
1053	15
1054	16
1055	13
1056	16
1057	14
1058	15
1059	11
1060	12
1061	12
1062	17
1063	15
1064	9
1065	12
1066	17
1067	10
1068	12
1069	17
1070	11
1071	15
1072	13
1073	15
1074	16
1075	7
1076	9
1077	10
1078	11
1079	11
1080	9
1081	14
1082	14
1083	17
1084	18
1085	14
1086	13
1087	15
1088	13
1089	16
1090	9
1091	11
1092	11
1093	13
1094	13
1095	10
1096	11
1097	13
1098	13
1099	11
1100	14
1101	14
1102	10
1103	14
1104	11
1105	15
1106	10
1107	17
1108	12
1109	12
1110	8
1111	13
1112	10
1113	12
1114	14
1115	12
1116	16
1117	11
1118	11
1119	13
1120	9
1121	16
1122	11
1123	11
1124	12
1125	11
1126	15
1127	12
1128	13
1129	12
1130	12
1131	15
1132	11
1133	15
1134	15
1135	12
1136	12
1137	14
1138	13
1139	12
1140	14
1141	13
1142	15
1143	19
1144	8
1145	16
1146	11
1147	14
1148	15
1149	12
1150	10
1151	10
1152	13
1153	20
1154	11
1155	12
1156	13
1157	12
1158	12
1159	12
1160	18
1161	17
1162	13
1163	15
1164	13
1165	12
1166	10
1167	11
1168	15
1169	10
1170	14
1171	15
1172	8
1173	8
1174	16
1175	13
1176	13
1177	11
1178	13
1179	15
1180	13
1181	13
1182	10
1183	14
1184	14
1185	16
1186	17
1187	11
1188	16
1189	13
1190	12
1191	14
1192	9
1193	9
1194	13
1195	12
1196	14
1197	12
1198	13
1199	16
1200	12
1201	10
1202	13
1203	10
1204	15
1205	11
1206	11
1207	10
1208	12
1209	12
1210	7
1211	16
1212	14
1213	14
1214	14
1215	15
1216	11
1217	12
1218	14
1219	10
1220	13
1221	13
1222	10
1223	18
1224	11
1225	11
1226	15
1227	10
1228	13
1229	16
1230	16
1231	11
1232	16
1233	14
1234	14
1235	12
1236	14
1237	15
1238	12
1239	10
1240	11
1241	17
1242	11
1243	12
1244	8
1245	12
1246	12
1247	14
1248	14
1249	12
1250	13
1251	11
1252	11
1253	13
1254	12
1255	13
1256	17
1257	11
1258	13
1259	13
1260	14
1261	15
1262	11
1263	14
1264	12
1265	13
1266	14
1267	14
1268	14
1269	13
1270	11
1271	14
1272	9
1273	14
1274	12
1275	13
1276	15
1277	14
1278	12
1279	13
1280	9
1281	12
1282	8
1283	11
1284	12
1285	17
1286	14
1287	10
1288	10
1289	10
1290	14
1291	7
1292	12
1293	10
1294	9
1295	11
1296	11
1297	13
1298	14
1299	11
1300	10
1301	14
1302	8
1303	12
1304	11
1305	13
1306	11
1307	9
1308	16
1309	12
1310	13
1311	13
1312	11
1313	13
1314	16
1315	18
1316	13
1317	12
1318	13
1319	9
1320	14
1321	14
1322	13
1323	13
1324	16
1325	9
1326	12
1327	11
1328	14
1329	12
1330	11
1331	15
1332	14
1333	15
1334	13
1335	13
1336	15
1337	15
1338	14
1339	9
1340	7
1341	16
1342	11
1343	10
1344	12
1345	14
1346	15
1347	13
1348	16
1349	8
1350	12
1351	12
1352	18
1353	13
1354	11
1355	7
1356	9
1357	16
1358	10
1359	12
1360	13
1361	9
1362	9
1363	14
1364	13
1365	17
1366	12
1367	12
1368	14
1369	10
1370	14
1371	16
1372	10
1373	18
1374	13
1375	14
1376	15
1377	15
1378	16
1379	10
1380	10
1381	14
1382	15
1383	16
1384	19
1385	10
1386	12
1387	15
1388	8
1389	12
1390	11
1391	14
1392	15
1393	13
1394	14
1395	11
1396	15
1397	12
1398	14
1399	19
1400	14
1401	20
1402	7
1403	11
1404	18
1405	15
1406	10
1407	13
1408	11
1409	15
1410	12
1411	14
1412	9
1413	10
1414	10
1415	11
1416	16
1417	12
1418	6
1419	17
1420	14
1421	13
1422	11
1423	15
1424	10
1425	14
1426	11
1427	11
1428	15
1429	12
1430	15
1431	15
1432	15
1433	14
1434	13
1435	12
1436	11
1437	16
1438	9
1439	12
1440	16
1441	14
1442	15
1443	19
1444	17
1445	9
1446	10
1447	14
1448	16
1449	14
1450	14
1451	8
1452	13
1453	10
1454	17
1455	10
1456	14
1457	10
1458	13
1459	11
1460	13
1461	8
1462	15
1463	12
1464	16
1465	9
1466	11
1467	16
1468	6
1469	15
1470	14
1471	8
1472	9
1473	9
1474	15
1475	12
1476	15
1477	15
1478	17
1479	14
1480	12
1481	10
1482	13
1483	8
1484	12
1485	12
1486	18
1487	16
1488	13
1489	13
1490	12
1491	9
1492	10
1493	8
1494	14
1495	11
1496	16
1497	9
1498	12
1499	13
1500	10
1501	12
1502	12
1503	10
1504	14
1505	16
1506	17
1507	15
1508	14
1509	15
1510	13
1511	14
1512	15
1513	10
1514	13
1515	13
1516	8
1517	13
1518	12
1519	15
1520	10
1521	10
1522	12
1523	13
1524	13
1525	14
1526	10
1527	12
1528	12
1529	10
1530	11
1531	12
1532	13
1533	13
1534	14
1535	13
1536	11
1537	10
1538	19
1539	16
1540	14
1541	12
1542	15
1543	12
1544	14
1545	11
1546	12
1547	12
1548	13
1549	14
1550	13
1551	13
1552	9
1553	10
1554	11
1555	15
1556	14
1557	16
1558	14
1559	12
1560	16
1561	13
1562	14
1563	15
1564	12
1565	12
1566	13
1567	14
1568	14
1569	15
1570	12
1571	15
1572	15
1573	8
1574	11
1575	15
1576	9
1577	13
1578	15
1579	9
1580	10
1581	16
1582	10
1583	12
1584	18
1585	9
1586	14
1587	16
1588	11
1589	16
1590	11
1591	11
1592	16
1593	13
1594	11
1595	6
1596	12
1597	9
1598	14
1599	15
1600	9
1601	15
1602	14
1603	15
1604	11
1605	15
1606	12
1607	13
1608	14
1609	13
1610	16
1611	18
1612	14
1613	12
1614	14
1615	14
1616	14
1617	14
1618	8
1619	12
1620	9
1621	9
1622	11
1623	11
1624	16
1625	13
1626	11
1627	15
1628	15
1629	14
1630	14
1631	14
1632	18
1633	15
1634	13
1635	11
1636	15
1637	17
1638	12
1639	8
1640	10
1641	12
1642	17
1643	11
1644	10
1645	13
1646	10
1647	13
1648	15
1649	10
1650	10
1651	9
1652	15
1653	13
1654	17
1655	12
1656	12
1657	14
1658	8
1659	9
1660	18
1661	12
1662	12
1663	7
1664	13
1665	10
1666	12
1667	13
1668	18
1669	14
1670	9
1671	14
1672	11
1673	16
1674	14
1675	13
1676	14
1677	12
1678	15
1679	14
1680	16
1681	15
1682	11
1683	20
1684	10
1685	9
1686	10
1687	11
1688	10
1689	18
1690	12
1691	12
1692	10
1693	11
1694	15
1695	11
1696	11
1697	16
1698	14
1699	14
1700	14
1701	16
1702	15
1703	8
1704	10
1705	10
1706	13
1707	12
1708	8
1709	14
1710	15
1711	15
1712	12
1713	13
1714	13
1715	7
1716	10
1717	9
1718	14
1719	11
1720	12
1721	14
1722	11
1723	12
1724	10
1725	16
1726	15
1727	12
1728	12
1729	17
1730	16
1731	13
1732	15
1733	5
1734	13
1735	14
1736	13
1737	14
1738	15
1739	17
1740	19
1741	10
1742	7
1743	11
1744	12
1745	16
1746	12
1747	10
1748	14
1749	16
1750	15
1751	13
1752	15
1753	16
1754	10
1755	10
1756	15
1757	12
1758	10
1759	12
1760	8
1761	18
1762	15
1763	13
1764	9
1765	12
1766	8
1767	7
1768	12
1769	17
1770	14
1771	7
1772	11
1773	10
1774	13
1775	9
1776	12
1777	12
1778	14
1779	14
1780	9
1781	12
1782	14
1783	10
1784	10
1785	10
1786	16
1787	15
1788	8
1789	12
1790	13
1791	15
1792	6
1793	14
1794	12
1795	14
1796	12
1797	14
1798	13
1799	18
1800	9
1801	17
1802	12
1803	10
1804	14
1805	10
1806	13
1807	11
1808	16
1809	15
1810	12
1811	13
1812	13
1813	12
1814	10
1815	9
1816	12
1817	12
1818	13
1819	16
1820	15
1821	18
1822	13
1823	10
1824	13
1825	10
1826	9
1827	15
1828	13
1829	11
1830	13
1831	15
1832	15
1833	11
1834	14
1835	15
1836	11
1837	12
1838	12
1839	13
1840	6
1841	14
1842	12
1843	13
1844	12
1845	13
1846	8
1847	12
1848	14
1849	11
1850	16
1851	13
1852	11
1853	14
1854	14
1855	12
1856	17
1857	13
1858	16
1859	13
1860	13
1861	13
1862	15
1863	13
1864	11
1865	9
1866	18
1867	14
1868	13
1869	13
1870	13
1871	9
1872	13
1873	13
1874	15
1875	16
1876	15
1877	13
1878	9
1879	9
1880	8
1881	11
1882	13
1883	13
1884	15
1885	13
1886	12
1887	14
1888	13
1889	15
1890	14
1891	13
1892	11
1893	14
1894	14
1895	12
1896	14
1897	17
1898	9
1899	11
1900	11
1901	14
1902	11
1903	18
1904	10
1905	12
1906	14
1907	9
1908	15
1909	15
1910	14
1911	11
1912	10
1913	15
1914	17
1915	11
1916	7
1917	13
1918	13
1919	10
1920	8
1921	11
1922	11
1923	13
1924	10
1925	7
1926	8
1927	13
1928	14
1929	13
1930	11
1931	15
1932	11
1933	17
1934	17
1935	16
1936	12
1937	10
1938	13
1939	16
1940	14
1941	10
1942	16
1943	12
1944	13
1945	14
1946	15
1947	15
1948	11
1949	14
1950	10
1951	13
1952	12
1953	15
1954	12
1955	13
1956	17
1957	15
1958	14
1959	10
1960	14
1961	13
1962	13
1963	15
1964	11
1965	15
1966	10
1967	15
1968	12
1969	8
1970	8
1971	12
1972	20
1973	16
1974	17
1975	15
1976	7
1977	14
1978	11
1979	17
1980	14
1981	15
1982	11
1983	11
1984	11
1985	14
1986	8
1987	12
1988	12
1989	13
1990	11
1991	8
1992	10
1993	15
1994	12
1995	5
1996	16
1997	16
1998	19
1999	15
[truncated: 108,819 more rows]
