# Supplementary material for: VH-replacement shapes the antibody repertoire by removing the genes of non-functional heavy-chains
Source: EMBO J. 2025 Sep 5;44(20):5734–54. doi: 10.1038/s44318-025-00552-8 (PMC12528474; doi:10.1038/s44318-025-00552-8)
Supplement: Supplementary file 4 — Source data Fig. 2 [file 44318_2025_552_MOESM4_ESM.zip › SD_Figure_2/Fig2E/preVH5RF1cdr3lengths.xlsx]

## Sheet: preVH5RF1cdr3lengths
	CDR3_LENGTH
1	19
2	12
3	14
4	11
5	13
6	15
7	13
8	12
9	13
10	11
11	12
12	11
13	11
14	11
15	16
16	13
17	13
18	14
19	15
20	15
21	9
22	19
23	14
24	18
25	14
26	16
27	13
28	14
29	13
30	13
31	10
32	13
33	13
34	16
35	13
36	13
37	14
38	14
39	17
40	9
41	16
42	16
43	13
44	13
45	13
46	15
47	14
48	18
49	13
50	14
51	14
52	15
53	17
54	19
55	13
56	12
57	13
58	17
59	12
60	15
61	13
62	14
63	6
64	13
65	13
66	21
67	9
68	13
69	10
70	14
71	12
72	10
73	10
74	10
75	15
76	15
77	14
78	10
79	17
80	12
81	15
82	12
83	13
84	14
85	17
86	11
87	14
88	11
89	18
90	8
91	14
92	14
93	13
94	11
95	13
96	19
97	12
98	15
99	17
100	14
101	11
102	11
103	16
104	13
105	12
106	14
107	9
108	13
109	15
110	15
111	13
112	11
113	11
114	11
115	13
116	15
117	16
118	15
119	8
120	13
121	12
122	15
123	8
124	15
125	13
126	15
127	16
128	17
129	11
130	13
131	10
132	15
133	13
134	17
135	9
136	13
137	16
138	15
139	12
140	13
141	13
142	10
143	8
144	14
145	11
146	15
147	16
148	11
149	15
150	19
151	13
152	11
153	19
154	18
155	12
156	14
157	13
158	14
159	15
160	14
161	15
162	18
163	9
164	16
165	15
166	14
167	13
168	15
169	16
170	10
171	13
172	6
173	17
174	16
175	15
176	14
177	12
178	12
179	7
180	13
181	11
182	12
183	11
184	12
185	11
186	15
187	12
188	14
189	13
190	14
191	12
192	18
193	18
194	14
195	13
196	16
197	16
198	12
199	11
200	12
201	14
202	14
203	14
204	13
205	8
206	16
207	10
208	15
209	10
210	10
211	14
212	13
213	13
214	15
215	20
216	16
217	13
218	10
219	13
220	13
221	16
222	6
223	9
224	16
225	16
226	14
227	13
228	13
229	13
230	14
231	16
232	11
233	14
234	11
235	13
236	11
237	12
238	15
239	15
240	12
241	14
242	15
243	15
244	11
245	17
246	15
247	12
248	7
249	14
250	8
251	20
252	17
253	11
254	12
255	17
256	13
257	14
258	12
259	15
260	16
261	12
262	13
263	15
264	14
265	12
266	15
267	15
268	10
269	9
270	18
271	11
272	17
273	13
274	13
275	15
276	15
277	10
278	13
279	14
280	12
281	11
282	15
283	14
284	15
285	11
286	15
287	18
288	14
289	13
290	12
291	10
292	13
293	14
294	15
295	13
296	11
297	11
298	12
299	17
300	13
301	15
302	13
303	10
304	12
305	10
306	12
307	11
308	9
309	12
310	17
311	17
312	10
313	11
314	15
315	15
316	14
317	9
318	13
319	7
320	11
321	18
322	11
323	16
324	12
325	15
326	17
327	11
328	14
329	12
330	17
331	15
332	9
333	15
334	15
335	14
336	14
337	11
338	15
339	15
340	15
341	12
342	10
343	10
344	8
345	15
346	11
347	17
348	11
349	10
350	16
351	11
352	13
353	16
354	14
355	14
356	16
357	12
358	13
359	14
360	9
361	9
362	15
363	6
364	9
365	14
366	11
367	12
368	10
369	8
370	13
371	12
372	10
373	20
374	15
375	16
376	11
377	12
378	9
379	11
380	18
381	14
382	17
383	10
384	15
385	9
386	16
387	14
388	16
389	12
390	13
391	14
392	15
393	15
394	12
395	8
396	12
397	15
398	12
399	16
400	13
401	11
402	11
403	8
404	13
405	11
406	13
407	17
408	15
409	15
410	14
411	19
412	14
413	10
414	14
415	13
416	11
417	11
418	16
419	11
420	14
421	10
422	12
423	13
424	14
425	9
426	14
427	16
428	15
429	11
430	13
431	17
432	13
433	13
434	13
435	17
436	16
437	12
438	16
439	16
440	10
441	15
442	12
443	14
444	12
445	17
446	11
447	17
448	12
449	14
450	14
451	14
452	12
453	14
454	13
455	12
456	17
457	10
458	9
459	10
460	15
461	13
462	12
463	10
464	13
465	12
466	14
467	13
468	10
469	13
470	12
471	15
472	10
473	15
474	11
475	9
476	16
477	13
478	15
479	15
480	14
481	10
482	13
483	17
484	15
485	14
486	11
487	9
488	10
489	10
490	12
491	14
492	13
493	13
494	13
495	12
496	9
497	12
498	17
499	13
500	13
501	11
502	17
503	5
504	14
505	14
506	12
507	16
508	13
509	16
510	13
511	12
512	9
513	15
514	11
515	12
516	8
517	12
518	13
519	15
520	12
521	14
522	10
523	11
524	11
525	12
526	13
527	10
528	11
529	9
530	13
531	12
532	12
533	11
534	15
535	17
536	10
537	11
538	14
539	15
540	13
541	11
542	16
543	14
544	14
545	11
546	10
547	14
548	12
549	15
550	13
551	13
552	15
553	13
554	10
555	15
556	11
557	16
558	13
559	14
560	12
561	10
562	7
563	9
564	11
565	14
566	15
567	15
568	9
569	11
570	17
571	11
572	9
573	15
574	8
575	12
576	14
577	11
578	14
579	13
580	11
581	13
582	16
583	8
584	15
585	17
586	13
587	15
588	13
589	12
590	12
591	11
592	17
593	12
594	16
595	19
596	12
597	16
598	14
599	13
600	13
601	12
602	15
603	14
604	16
605	12
606	15
607	13
608	14
609	15
610	11
611	13
612	13
613	15
614	11
615	17
616	14
617	11
618	15
619	12
620	12
621	17
622	11
623	13
624	14
625	13
626	13
627	13
628	10
629	15
630	15
631	18
632	13
633	12
634	9
635	13
636	9
637	16
638	14
639	14
640	15
641	13
642	15
643	14
644	10
645	13
646	17
647	9
648	11
649	10
650	14
651	19
652	15
653	13
654	14
655	17
656	13
657	11
658	13
659	11
660	14
661	14
662	10
663	15
664	10
665	7
666	11
667	14
668	17
669	11
670	16
671	12
672	14
673	10
674	13
675	11
676	10
677	10
678	15
679	13
680	12
681	15
682	7
683	18
684	11
685	13
686	13
687	13
688	10
689	16
690	15
691	11
692	14
693	11
694	11
695	14
696	14
697	12
698	11
699	12
700	14
701	10
702	16
703	15
704	14
705	17
706	13
707	13
708	15
709	14
710	16
711	14
712	10
713	8
714	11
715	11
716	13
717	13
718	13
719	14
720	8
721	14
722	15
723	13
724	8
725	16
726	10
727	17
728	10
729	11
730	12
731	13
732	10
733	14
734	9
735	12
736	15
737	10
738	9
739	16
740	14
741	11
742	11
743	16
744	11
745	18
746	13
747	11
748	13
749	10
750	14
751	11
752	15
753	14
754	13
755	14
756	16
757	15
758	11
759	8
760	14
761	12
762	16
763	14
764	13
765	14
766	13
767	15
768	17
769	11
770	18
771	12
772	12
773	14
774	14
775	11
776	14
777	15
778	12
779	12
780	13
781	12
782	13
783	12
784	16
785	11
786	11
787	10
788	11
789	13
790	11
791	11
792	11
793	13
794	16
795	10
796	12
797	14
798	14
799	13
800	16
801	13
802	13
803	18
804	12
805	13
806	9
807	14
808	9
809	13
810	11
811	13
812	11
813	14
814	13
815	14
816	15
817	12
818	15
819	15
820	15
821	14
822	11
823	11
824	11
825	13
826	14
827	16
828	15
829	18
830	13
831	13
832	11
833	12
834	12
835	16
836	14
837	11
838	12
839	16
840	16
841	15
842	12
843	13
844	18
845	12
846	15
847	12
848	14
849	15
850	14
851	12
852	17
853	15
854	10
855	10
856	13
857	11
858	12
859	13
860	15
861	13
862	13
863	15
864	11
865	9
866	15
867	10
868	12
869	14
870	14
871	11
872	6
873	11
874	10
875	11
876	12
877	18
878	12
879	15
880	16
881	12
882	14
883	12
884	14
885	12
886	16
887	8
888	9
889	13
890	13
891	12
892	10
893	11
894	17
895	11
896	17
897	11
898	15
899	11
900	10
901	12
902	13
903	10
904	15
905	12
906	11
907	12
908	13
909	15
910	15
911	14
912	15
913	11
914	14
915	13
916	10
917	11
918	19
919	12
920	13
921	18
922	15
923	13
924	11
925	14
926	12
927	13
928	12
929	17
930	14
931	15
932	17
933	10
934	14
935	10
936	12
937	20
938	13
939	13
940	14
941	16
942	14
943	12
944	11
945	16
946	9
947	14
948	15
949	14
950	14
951	15
952	14
953	13
954	13
955	9
956	15
957	15
958	12
959	14
960	11
961	11
962	13
963	7
964	12
965	10
966	14
967	13
968	10
969	14
970	13
971	17
972	8
973	11
974	18
975	20
976	13
977	16
978	13
979	15
980	17
981	12
982	13
983	12
984	12
985	10
986	9
987	14
988	11
989	18
990	13
991	16
992	16
993	15
994	13
995	15
996	13
997	16
998	12
999	13
1000	11
1001	15
1002	13
1003	10
1004	7
1005	13
1006	16
1007	14
1008	12
1009	11
1010	17
1011	10
1012	12
1013	11
1014	11
1015	12
1016	14
1017	16
1018	16
1019	13
1020	8
1021	8
1022	15
1023	16
1024	14
1025	11
1026	12
1027	11
1028	16
1029	11
1030	13
1031	14
1032	13
1033	16
1034	10
1035	12
1036	16
1037	13
1038	13
1039	14
1040	16
1041	10
1042	14
1043	8
1044	15
1045	17
1046	15
1047	9
1048	13
1049	12
1050	12
1051	15
1052	15
1053	14
1054	14
1055	13
1056	12
1057	16
1058	9
1059	15
1060	15
1061	11
1062	13
1063	11
1064	15
1065	12
1066	11
1067	14
1068	18
1069	11
1070	11
1071	15
1072	13
1073	17
1074	17
1075	11
1076	14
1077	14
1078	11
1079	14
1080	12
1081	15
1082	14
1083	12
1084	12
1085	14
1086	12
1087	16
1088	10
1089	15
1090	15
1091	11
1092	12
1093	13
1094	11
1095	16
1096	16
1097	13
1098	12
1099	5
1100	12
1101	13
1102	15
1103	12
1104	12
1105	15
1106	9
1107	18
1108	16
1109	11
1110	12
1111	13
1112	8
1113	15
1114	12
1115	17
1116	12
1117	13
1118	16
1119	12
1120	14
1121	12
1122	8
1123	16
1124	17
1125	14
1126	12
1127	12
1128	14
1129	11
1130	14
1131	15
1132	13
1133	10
1134	14
1135	15
1136	18
1137	13
1138	11
1139	17
1140	14
1141	17
1142	9
1143	13
1144	15
1145	15
1146	14
1147	13
1148	11
1149	19
1150	11
1151	12
1152	16
1153	11
1154	14
1155	14
1156	16
1157	12
1158	16
1159	14
1160	11
1161	13
1162	16
1163	12
1164	12
1165	14
1166	8
1167	10
1168	8
1169	10
1170	9
1171	14
1172	16
1173	15
1174	10
1175	17
1176	13
1177	15
1178	12
1179	13
1180	13
1181	17
1182	14
1183	11
1184	14
1185	11
1186	13
1187	12
1188	13
1189	15
1190	15
1191	16
1192	14
1193	12
1194	16
1195	18
1196	11
1197	13
1198	13
1199	15
1200	9
1201	11
1202	13
1203	14
1204	12
1205	12
1206	13
1207	13
1208	14
1209	13
1210	11
1211	16
1212	10
1213	13
1214	14
1215	12
1216	14
1217	17
1218	17
1219	13
1220	18
1221	15
1222	9
1223	9
1224	13
1225	12
1226	14
1227	18
1228	12
1229	14
1230	16
1231	11
1232	15
1233	16
1234	13
1235	13
1236	13
1237	11
1238	13
1239	14
1240	16
1241	14
1242	11
1243	16
1244	14
1245	15
1246	11
1247	12
1248	16
1249	14
1250	17
1251	13
1252	14
1253	7
1254	12
1255	15
1256	9
1257	17
1258	13
1259	13
1260	13
1261	16
1262	13
1263	11
1264	9
1265	13
1266	14
1267	8
1268	15
1269	14
1270	11
1271	14
1272	16
1273	10
1274	17
1275	15
1276	14
1277	12
1278	10
1279	14
1280	15
1281	17
1282	16
1283	19
1284	11
1285	11
1286	15
1287	14
1288	12
1289	10
1290	13
1291	17
1292	12
1293	16
1294	16
1295	12
1296	10
1297	14
1298	18
1299	11
1300	15
1301	11
1302	13
1303	13
1304	8
1305	14
1306	10
1307	11
1308	10
1309	11
1310	10
1311	14
1312	14
1313	17
1314	9
1315	13
1316	12
1317	16
1318	13
1319	13
1320	14
1321	11
1322	10
1323	17
1324	13
1325	14
1326	13
1327	16
1328	11
1329	13
1330	14
1331	14
1332	13
1333	12
1334	14
1335	16
1336	10
1337	12
1338	11
1339	13
1340	13
1341	16
1342	10
1343	17
1344	15
1345	9
1346	16
1347	15
1348	16
1349	13
1350	12
1351	14
1352	11
1353	18
1354	14
1355	13
1356	15
1357	14
1358	11
1359	12
1360	15
1361	14
1362	13
1363	13
1364	14
1365	12
1366	11
1367	12
1368	13
1369	12
1370	13
1371	11
1372	14
1373	12
1374	17
1375	12
1376	17
1377	10
1378	8
1379	15
1380	13
1381	14
1382	15
1383	16
1384	16
1385	9
1386	14
1387	14
1388	14
1389	14
1390	10
1391	8
1392	17
1393	10
1394	12
1395	14
1396	13
1397	13
1398	12
1399	15
1400	14
1401	14
1402	14
1403	14
1404	13
1405	15
1406	12
1407	11
1408	10
1409	11
1410	13
1411	9
1412	12
1413	15
1414	9
1415	16
1416	12
1417	19
1418	13
1419	16
1420	13
1421	16
1422	14
1423	14
1424	7
1425	14
1426	9
1427	7
1428	8
1429	16
1430	11
1431	15
1432	14
1433	15
1434	12
1435	11
1436	12
1437	14
1438	13
1439	12
1440	11
1441	13
1442	16
1443	11
1444	13
1445	15
1446	15
1447	12
1448	15
1449	11
1450	11
1451	10
1452	9
1453	15
1454	12
1455	14
1456	14
1457	10
1458	11
1459	12
1460	6
1461	13
1462	11
1463	15
1464	9
1465	15
1466	10
1467	13
1468	12
1469	11
1470	10
1471	13
1472	10
1473	13
1474	15
1475	16
1476	15
1477	15
1478	16
1479	7
1480	9
1481	13
1482	13
1483	8
1484	14
1485	15
1486	15
1487	10
1488	14
1489	11
1490	14
1491	9
1492	13
1493	13
1494	12
1495	14
1496	13
1497	18
1498	16
1499	9
1500	15
1501	8
1502	15
1503	16
1504	8
1505	15
1506	10
1507	18
1508	17
1509	15
1510	6
1511	12
1512	16
1513	16
1514	15
1515	14
1516	15
1517	12
1518	16
1519	13
1520	9
1521	15
1522	14
1523	12
1524	16
1525	11
1526	12
1527	14
1528	15
1529	12
1530	11
1531	12
1532	18
1533	14
1534	18
1535	11
1536	10
1537	11
1538	14
1539	11
1540	15
1541	13
1542	12
1543	13
1544	15
1545	13
1546	12
1547	10
1548	11
1549	12
1550	11
1551	16
1552	11
1553	11
1554	12
1555	11
1556	14
1557	16
1558	15
1559	14
1560	9
1561	15
1562	11
1563	13
1564	11
1565	12
1566	11
1567	7
1568	12
1569	12
1570	10
1571	16
1572	15
1573	16
1574	12
1575	12
1576	13
1577	13
1578	17
1579	15
1580	13
1581	16
1582	15
1583	10
1584	9
1585	14
1586	12
1587	15
1588	15
1589	14
1590	12
1591	18
1592	14
1593	9
1594	11
1595	16
1596	13
1597	14
1598	14
1599	11
1600	13
1601	14
1602	16
1603	13
1604	11
1605	12
1606	17
1607	11
1608	13
1609	17
1610	8
1611	12
1612	15
1613	15
1614	11
1615	13
1616	11
1617	12
1618	10
1619	11
1620	16
1621	12
1622	13
1623	7
1624	16
1625	12
1626	12
1627	11
1628	14
1629	11
1630	17
1631	9
1632	14
1633	12
1634	12
1635	17
1636	19
1637	13
1638	10
1639	12
1640	18
1641	12
1642	15
1643	13
1644	10
1645	9
1646	17
1647	13
1648	14
1649	15
1650	7
1651	10
1652	11
1653	16
1654	14
1655	15
1656	12
1657	15
1658	15
1659	13
1660	15
1661	14
1662	14
1663	9
1664	14
1665	11
1666	11
1667	11
1668	14
1669	14
1670	12
1671	17
1672	11
1673	11
1674	12
1675	8
1676	17
1677	12
1678	11
1679	13
1680	15
1681	13
1682	12
1683	12
1684	13
1685	16
1686	14
1687	20
1688	11
1689	11
1690	14
1691	11
1692	15
1693	14
1694	8
1695	11
1696	11
1697	12
1698	11
1699	17
1700	11
1701	14
1702	15
1703	14
1704	12
1705	11
1706	13
1707	15
1708	11
1709	14
1710	19
1711	10
1712	17
1713	11
1714	11
1715	20
1716	14
1717	13
1718	13
1719	11
1720	8
1721	17
1722	17
1723	13
1724	12
1725	12
1726	13
1727	12
1728	10
1729	14
1730	12
1731	15
1732	12
1733	12
1734	13
1735	14
1736	15
1737	11
1738	10
1739	13
1740	17
1741	15
1742	8
1743	11
1744	15
1745	13
1746	17
1747	5
1748	11
1749	19
1750	14
1751	14
1752	13
1753	18
1754	10
1755	12
1756	14
1757	13
1758	9
1759	10
1760	14
1761	11
1762	11
1763	14
1764	11
1765	7
1766	15
1767	12
1768	8
1769	15
1770	12
1771	16
1772	18
1773	11
1774	12
1775	14
1776	10
1777	18
1778	12
1779	16
1780	14
1781	14
1782	9
1783	13
1784	12
1785	10
1786	13
1787	12
1788	15
1789	8
1790	12
1791	15
1792	15
1793	17
1794	14
1795	15
1796	11
1797	15
1798	14
1799	14
1800	13
1801	13
1802	12
1803	14
1804	13
1805	12
1806	11
1807	12
1808	12
1809	16
1810	11
1811	13
1812	11
1813	11
1814	13
1815	12
1816	17
1817	8
1818	11
1819	12
1820	10
1821	13
1822	10
1823	12
1824	15
1825	10
1826	13
1827	15
1828	13
1829	13
1830	14
1831	13
1832	15
1833	15
1834	15
1835	10
1836	15
1837	12
1838	12
1839	12
1840	9
1841	12
1842	13
1843	11
1844	12
1845	16
1846	16
1847	15
1848	11
1849	12
1850	10
1851	10
1852	17
1853	16
1854	12
1855	18
1856	13
1857	13
1858	14
1859	10
1860	17
1861	10
1862	14
1863	12
1864	14
1865	14
1866	18
1867	8
1868	10
1869	14
1870	14
1871	11
1872	11
1873	15
1874	6
1875	12
1876	11
1877	8
1878	17
1879	19
1880	18
1881	15
1882	7
1883	13
1884	13
1885	18
1886	15
1887	13
1888	13
1889	13
1890	11
1891	11
1892	11
1893	13
1894	16
1895	11
1896	15
1897	14
1898	14
1899	11
1900	14
1901	8
1902	18
1903	15
1904	17
1905	10
1906	11
1907	13
1908	14
1909	14
1910	14
1911	11
1912	15
1913	8
1914	13
1915	9
1916	10
1917	11
1918	12
1919	13
1920	14
1921	9
1922	16
1923	14
1924	11
1925	12
1926	12
1927	9
1928	14
1929	14
1930	10
1931	13
1932	13
1933	13
1934	12
1935	15
1936	12
1937	17
1938	12
1939	11
1940	17
1941	8
1942	13
1943	16
1944	15
1945	18
1946	12
1947	14
1948	17
1949	14
1950	16
1951	15
1952	14
1953	14
1954	13
1955	15
1956	15
1957	8
1958	12
1959	13
1960	16
1961	14
1962	15
1963	11
1964	10
1965	14
1966	15
1967	19
1968	9
1969	8
1970	13
1971	11
1972	14
1973	12
1974	14
1975	13
1976	12
1977	12
1978	14
1979	17
1980	11
1981	11
1982	14
1983	16
1984	11
1985	14
1986	12
1987	7
1988	11
1989	16
1990	17
1991	13
1992	14
1993	11
1994	12
1995	13
1996	17
1997	17
1998	11
1999	10
[truncated: 10,228 more rows]
