# Supplementary material for: VH-replacement shapes the antibody repertoire by removing the genes of non-functional heavy-chains
Source: EMBO J. 2025 Sep 5;44(20):5734–54. doi: 10.1038/s44318-025-00552-8 (PMC12528474; doi:10.1038/s44318-025-00552-8)
Supplement: Supplementary file 4 — Source data Fig. 2 [file 44318_2025_552_MOESM4_ESM.zip › SD_Figure_2/Fig2E/proVH5RF1cdr3lengths.xlsx]

## Sheet: proVH5RF1cdr3lengths
	CDR3_LENGTH
1	11
2	13
3	15
4	13
5	11
6	11
7	12
8	12
9	9
10	16
11	17
12	11
13	11
14	9
15	8
16	13
17	7
18	15
19	14
20	13
21	10
22	17
23	16
24	12
25	12
26	12
27	15
28	14
29	19
30	9
31	6
32	13
33	12
34	14
35	15
36	11
37	12
38	12
39	12
40	10
41	9
42	13
43	11
44	15
45	15
46	14
47	11
48	11
49	10
50	16
51	16
52	16
53	10
54	20
55	10
56	11
57	14
58	14
59	18
60	21
61	12
62	9
63	15
64	13
65	12
66	11
67	10
68	12
69	11
70	13
71	12
72	13
73	17
74	14
75	14
76	11
77	11
78	14
79	11
80	11
81	14
82	13
83	15
84	10
85	13
86	16
87	14
88	14
89	11
90	12
91	13
92	8
93	11
94	12
95	4
96	12
97	9
98	8
99	11
100	17
101	13
102	12
103	13
104	15
105	16
106	14
107	11
108	10
109	17
110	14
111	9
112	13
113	11
114	17
115	11
116	13
117	12
118	10
119	11
120	14
121	14
122	9
123	14
124	11
125	17
126	13
127	17
128	14
129	15
130	14
131	14
132	12
133	17
134	14
135	11
136	12
137	14
138	9
139	11
140	13
141	13
142	10
143	9
144	12
145	19
146	13
147	11
148	16
149	11
150	12
151	13
152	12
153	11
154	16
155	8
156	16
157	16
158	11
159	10
160	10
161	13
162	12
163	15
164	9
165	18
166	13
167	21
168	15
169	14
170	8
171	12
172	13
173	17
174	17
175	15
176	17
177	12
178	10
179	10
180	13
181	11
182	11
183	11
184	10
185	15
186	14
187	14
188	13
189	11
190	10
191	14
192	12
193	11
194	13
195	10
196	13
197	18
198	10
199	14
200	11
201	16
202	18
203	12
204	8
205	15
206	14
207	9
208	14
209	14
210	17
211	11
212	12
213	11
214	13
215	13
216	13
217	9
218	8
219	14
220	15
221	11
222	12
223	11
224	9
225	11
226	11
227	15
228	12
229	13
230	13
231	17
232	15
233	8
234	13
235	14
236	17
237	13
238	11
239	9
240	8
241	11
242	12
243	9
244	20
245	13
246	14
247	12
248	9
249	11
250	9
251	8
252	17
253	13
254	9
255	14
256	12
257	12
258	13
259	11
260	14
261	10
262	11
263	12
264	12
265	13
266	10
267	13
268	13
269	13
270	11
271	13
272	13
273	13
274	16
275	11
276	11
277	10
278	12
279	9
280	9
281	15
282	13
283	17
284	16
285	10
286	11
287	11
288	15
289	13
290	16
291	19
292	16
293	13
294	14
295	12
296	13
297	13
298	15
299	12
300	14
301	12
302	12
303	7
304	13
305	12
306	15
307	9
308	11
309	5
310	16
311	9
312	10
313	10
314	14
315	15
316	11
317	12
318	14
319	9
320	8
321	14
322	10
323	13
324	8
325	9
326	14
327	6
328	15
329	9
330	6
331	7
332	6
333	6
334	14
335	15
336	12
337	15
338	12
339	12
340	16
341	16
342	11
343	14
344	18
345	9
346	13
347	12
348	14
349	14
350	16
351	16
352	16
353	13
354	19
355	9
356	15
357	13
358	8
359	13
360	13
361	16
362	14
363	9
364	14
365	15
366	12
367	9
368	16
369	12
370	13
371	11
372	11
373	8
374	9
375	7
376	12
377	10
378	11
379	11
380	10
381	15
382	9
383	9
384	11
385	12
386	12
387	15
388	11
389	13
390	18
391	10
392	12
393	17
394	15
395	18
396	14
397	13
398	10
399	13
400	6
401	16
402	16
403	11
404	12
405	11
406	13
407	9
408	9
409	8
410	10
411	14
412	12
413	17
414	17
415	11
416	14
417	13
418	15
419	11
420	13
421	13
422	12
423	14
424	15
425	12
426	14
427	14
428	13
429	11
430	10
431	12
432	10
433	6
434	15
435	12
436	13
437	15
438	15
439	8
440	16
441	13
442	11
443	8
444	14
445	12
446	13
447	12
448	6
449	9
450	12
451	9
452	15
453	17
454	16
455	12
456	16
457	9
458	13
459	15
460	11
461	9
462	8
463	14
464	10
465	14
466	13
467	13
468	11
469	13
470	13
471	14
472	13
473	12
474	10
475	11
476	14
477	11
478	12
479	16
480	13
481	15
482	17
483	15
484	12
485	12
486	11
487	12
488	11
489	8
490	11
491	9
492	16
493	12
494	16
495	17
496	14
497	13
498	12
499	8
500	16
501	12
502	10
503	11
504	15
505	15
506	12
507	13
508	13
509	9
510	12
511	10
512	8
513	11
514	12
515	12
516	14
517	14
518	15
519	14
520	13
521	9
522	10
523	8
524	17
525	12
526	14
527	10
528	11
529	9
530	11
531	13
532	18
533	15
534	15
535	10
536	16
537	16
538	15
539	14
540	14
541	17
542	15
543	8
544	18
545	17
546	10
547	16
548	10
549	9
550	10
551	9
552	9
553	9
554	9
555	9
556	14
557	14
558	11
559	13
560	12
561	10
562	6
563	5
564	17
565	11
566	12
567	13
568	11
569	12
570	18
571	12
572	13
573	18
574	11
575	14
576	9
577	15
578	13
579	16
580	12
581	13
582	9
583	10
584	13
585	12
586	13
587	14
588	9
589	9
590	17
591	13
592	12
593	14
594	15
595	16
596	13
597	12
598	12
599	14
600	17
601	12
602	13
603	10
604	8
605	13
606	10
607	10
608	8
609	16
610	17
611	15
612	13
613	10
614	14
615	18
616	10
617	8
618	14
619	16
620	8
621	12
622	12
623	10
624	11
625	7
626	11
627	13
628	13
629	11
630	11
631	15
632	5
633	11
634	15
635	15
636	13
637	16
638	16
639	13
640	17
641	11
642	14
643	13
644	15
645	19
646	14
647	10
648	10
649	12
650	9
651	16
652	12
653	11
654	8
655	10
656	14
657	15
658	16
659	9
660	16
661	14
662	14
663	14
664	9
665	12
666	9
667	13
668	17
669	12
670	17
671	15
672	7
673	13
674	9
675	17
676	10
677	11
678	12
679	17
680	9
681	10
682	16
683	10
684	17
685	15
686	8
687	13
688	13
689	11
690	14
691	12
692	13
693	13
694	12
695	18
696	15
697	13
698	15
699	12
700	10
701	10
702	13
703	10
704	8
705	12
706	13
707	15
708	10
709	13
710	13
711	14
712	17
713	10
714	14
715	10
716	10
717	12
718	14
719	13
720	11
721	9
722	16
723	14
724	12
725	13
726	14
727	8
728	15
729	9
730	11
731	12
732	15
733	15
734	8
735	9
736	16
737	9
738	15
739	13
740	15
741	11
742	13
743	9
744	12
745	9
746	13
747	14
748	11
749	14
750	11
751	10
752	10
753	13
754	12
755	16
756	12
757	17
758	11
759	14
760	12
761	10
762	8
763	18
764	9
765	10
766	16
767	13
768	16
769	15
770	11
771	11
772	15
773	17
774	15
775	16
776	13
777	10
778	14
779	15
780	14
781	13
782	12
783	17
784	11
785	8
786	13
787	12
788	12
789	10
790	8
791	10
792	15
793	12
794	13
795	14
796	12
797	8
798	13
799	14
800	11
801	15
802	15
803	10
804	7
805	14
806	12
807	13
808	11
809	12
810	17
811	14
812	13
813	18
814	9
815	10
816	16
817	11
818	17
819	13
820	12
821	17
822	10
823	10
824	13
825	11
826	15
827	9
828	12
829	14
830	16
831	10
832	13
833	14
834	9
835	11
836	13
837	15
838	9
839	10
840	12
841	13
842	12
843	15
844	10
845	9
846	11
847	13
848	12
849	14
850	9
851	14
852	8
853	10
854	15
855	18
856	11
857	14
858	14
859	10
860	11
861	16
862	11
863	14
864	14
865	10
866	14
867	6
868	11
869	12
870	11
871	14
872	8
873	11
874	11
875	15
876	14
877	15
878	15
879	12
880	15
881	12
882	11
883	14
884	13
885	13
886	8
887	13
888	13
889	13
890	16
891	16
892	16
893	19
894	13
895	14
896	15
897	13
898	13
899	15
900	10
901	8
902	13
903	12
904	7
905	10
906	18
907	7
908	12
909	12
910	7
911	9
912	12
913	10
914	13
915	13
916	12
917	11
918	14
919	10
920	11
921	13
922	13
923	12
924	14
925	10
926	15
927	11
928	9
929	18
930	9
931	15
932	11
933	15
934	16
935	16
936	14
937	20
938	14
939	6
940	11
941	14
942	14
943	17
944	15
945	16
946	13
947	15
948	12
949	14
950	15
951	14
952	11
953	15
954	13
955	9
956	8
957	12
958	11
959	10
960	15
961	12
962	13
963	14
964	13
965	13
966	11
967	10
968	15
969	12
970	11
971	12
972	16
973	11
974	12
975	15
976	12
977	11
978	8
979	9
980	13
981	12
982	11
983	13
984	16
985	13
986	7
987	12
988	14
989	10
990	10
991	14
992	10
993	16
994	12
995	15
996	10
997	11
998	10
999	15
1000	11
1001	17
1002	14
1003	12
1004	14
1005	8
1006	16
1007	9
1008	11
1009	12
1010	15
1011	14
1012	16
1013	11
1014	8
1015	15
1016	14
1017	15
1018	12
1019	12
1020	10
1021	14
1022	13
1023	14
1024	9
1025	11
1026	16
1027	13
1028	15
1029	16
1030	7
1031	9
1032	10
1033	10
1034	12
1035	17
1036	15
1037	15
1038	10
1039	20
1040	5
1041	17
1042	11
1043	12
1044	16
1045	13
1046	12
1047	10
1048	9
1049	12
1050	14
1051	6
1052	14
1053	7
1054	15
1055	9
1056	13
1057	16
1058	12
1059	11
1060	8
1061	12
1062	14
1063	14
1064	9
1065	13
1066	13
1067	14
1068	15
1069	15
1070	8
1071	11
1072	14
1073	11
1074	8
1075	10
1076	10
1077	16
1078	14
1079	13
1080	15
1081	9
1082	13
1083	14
1084	5
1085	15
1086	12
1087	10
1088	11
1089	6
1090	15
1091	13
1092	11
1093	16
1094	5
1095	13
1096	9
1097	12
1098	15
1099	17
1100	15
1101	10
1102	17
1103	10
1104	9
1105	10
1106	13
1107	15
1108	10
1109	10
1110	16
1111	13
1112	8
1113	14
1114	14
1115	13
1116	12
1117	16
1118	14
1119	15
1120	7
1121	9
1122	11
1123	13
1124	7
1125	16
1126	16
1127	13
1128	12
1129	11
1130	14
1131	13
1132	14
1133	15
1134	15
1135	15
1136	10
1137	12
1138	13
1139	13
1140	13
1141	16
1142	15
1143	9
1144	15
1145	10
1146	14
1147	14
1148	13
1149	11
1150	7
1151	12
1152	14
1153	7
1154	9
1155	12
1156	16
1157	9
1158	7
1159	11
1160	14
1161	8
1162	11
1163	12
1164	12
1165	13
1166	11
1167	13
1168	14
1169	14
1170	7
1171	9
1172	15
1173	15
1174	15
1175	12
1176	8
1177	7
1178	14
1179	14
1180	7
1181	10
1182	13
1183	17
1184	11
1185	12
1186	11
1187	12
1188	13
1189	7
1190	14
1191	15
1192	13
1193	9
1194	11
1195	11
1196	13
1197	15
1198	12
1199	21
1200	10
1201	15
1202	11
1203	19
1204	9
1205	12
1206	9
1207	16
1208	10
1209	14
1210	14
1211	11
1212	10
1213	12
1214	13
1215	13
1216	9
1217	11
1218	11
1219	12
1220	15
1221	13
1222	9
1223	16
1224	11
1225	9
1226	12
1227	13
1228	15
1229	15
1230	13
1231	12
1232	10
1233	15
1234	13
1235	12
1236	13
1237	15
1238	14
1239	11
1240	14
1241	12
1242	14
1243	11
1244	14
1245	14
1246	14
1247	15
1248	10
1249	12
1250	12
1251	17
1252	11
1253	15
1254	14
1255	14
1256	12
1257	13
1258	14
1259	15
1260	14
1261	10
1262	12
1263	9
1264	14
1265	14
1266	7
1267	11
1268	7
1269	15
1270	14
1271	14
1272	13
1273	14
1274	13
1275	12
1276	13
1277	14
1278	16
1279	12
1280	15
1281	14
1282	12
1283	9
1284	14
1285	12
1286	12
1287	14
1288	12
1289	16
1290	12
1291	11
1292	17
1293	16
1294	14
1295	10
1296	12
1297	15
1298	12
1299	11
1300	12
1301	14
1302	12
1303	14
1304	10
1305	13
1306	14
1307	15
1308	12
1309	11
1310	14
1311	10
1312	8
1313	8
1314	12
1315	12
1316	15
1317	15
1318	13
1319	11
1320	12
1321	10
1322	7
1323	12
1324	12
1325	9
1326	7
1327	14
1328	10
1329	13
1330	11
1331	10
1332	13
1333	12
1334	12
1335	10
1336	4
1337	16
1338	11
1339	6
1340	14
1341	15
1342	11
1343	18
1344	15
1345	9
1346	11
1347	18
1348	11
1349	14
1350	14
1351	8
1352	15
1353	13
1354	16
1355	18
1356	8
1357	14
1358	11
1359	12
1360	9
1361	8
1362	10
1363	12
1364	14
1365	12
1366	9
1367	10
1368	15
1369	14
1370	10
1371	7
1372	17
1373	12
1374	14
1375	11
1376	14
1377	15
1378	10
1379	10
1380	14
1381	15
1382	8
1383	17
1384	10
1385	15
1386	11
1387	12
1388	14
1389	19
1390	13
1391	14
1392	13
1393	11
1394	17
1395	13
1396	15
1397	16
1398	12
1399	6
1400	12
1401	16
1402	12
1403	8
1404	14
1405	12
1406	15
1407	11
1408	9
1409	11
1410	13
1411	17
1412	17
1413	12
1414	17
1415	11
1416	15
1417	10
1418	15
1419	14
1420	14
1421	13
1422	15
1423	10
1424	13
1425	10
1426	9
1427	11
1428	13
1429	14
