# Supplementary material for: VH-replacement shapes the antibody repertoire by removing the genes of non-functional heavy-chains
Source: EMBO J. 2025 Sep 5;44(20):5734–54. doi: 10.1038/s44318-025-00552-8 (PMC12528474; doi:10.1038/s44318-025-00552-8)
Supplement: Supplementary file 5 — Source data Fig. 3 [file 44318_2025_552_MOESM5_ESM.zip]

Archive with 20 entries (18 files):
- SD_Figure_3/
- SD_Figure_3/.DS_Store
- __MACOSX/SD_Figure_3/._.DS_Store
- SD_Figure_3/Fig 3D.xlsx
- __MACOSX/SD_Figure_3/._Fig 3D.xlsx
- SD_Figure_3/Fig 3C.fcs
- __MACOSX/SD_Figure_3/._Fig 3C.fcs
- SD_Figure_3/Fig 3A/
- SD_Figure_3/Fig 3B.xlsx
- __MACOSX/SD_Figure_3/._Fig 3B.xlsx
- SD_Figure_3/Fig 3A/.DS_Store
- __MACOSX/SD_Figure_3/Fig 3A/._.DS_Store
- SD_Figure_3/Fig 3A/all VH.xlsx
- __MACOSX/SD_Figure_3/Fig 3A/._all VH.xlsx
- SD_Figure_3/Fig 3A/VH2.xlsx
- __MACOSX/SD_Figure_3/Fig 3A/._VH2.xlsx
- SD_Figure_3/Fig 3A/VH1.xlsx
- __MACOSX/SD_Figure_3/Fig 3A/._VH1.xlsx
- SD_Figure_3/Fig 3A/VH5 no81X.xlsx
- __MACOSX/SD_Figure_3/Fig 3A/._VH5 no81X.xlsx
