# Supplementary material for: VH-replacement shapes the antibody repertoire by removing the genes of non-functional heavy-chains
Source: EMBO J. 2025 Sep 5;44(20):5734–54. doi: 10.1038/s44318-025-00552-8 (PMC12528474; doi:10.1038/s44318-025-00552-8)
Supplement: Supplementary file 5 — Source data Fig. 3 [file 44318_2025_552_MOESM5_ESM.zip › SD_Figure_3/Fig 3D.xlsx]

## Sheet: Sheet1
		LNnon-prod	SNnon-prod
	5-2/81X	23.9617	9.15793
	2-2	13.9388	5.55687
	5-4	8.97307	3.2099
	2-3	4.71018	2.12176
	5-6	4.1351	1.56228
	2-4	0.712004	0.398274
	5-9	0.456413	0.289223
	2-5	1.62483	0.924565
	5-12	2.67458	1.50064
	2-6	1.88955	1.23749
	5-9-1	0.721132	0.55948
	2-9-1	0.88544	0.955384
	2-6-8	1.04975	1.29913
	5-15	0.301232	0.474136
	5-16	0.739388	1.01465
	5-17	1.11365	1.00043
	2-9	0.794158	1.02176
	7-1	1.04062	1.51012
	14-1	0.100411	0.263145
	4-1	0.794158	1.1806
	3-1	1.43314	1.78986
	11-1	0.410771	0.666161
	14-2	0.328617	0.490731
	11-2	0.374258	1.00991
	14-3	0.410771	0.585558
	9-1	0.219078	0.341378
	9-2	0.492926	0.806031
	9-3	0.958466	1.40581
	7-3	0.273848	0.625859
	14-4	0.346874	0.673273
	3-3	0.629849	1.03362
	3-4	0.20995	0.379309
	3-5	0.173437	0.374567
	3-6	1.3236	2.36594
	9-4	0.301232	0.687497
	3-8	0.848927	1.54805
	13-2	0.693747	1.90128
	12-3	1.06801	2.29482
	6-3	0.273848	0.848703
	6-5	0.0547695	0.253663
	6-6	0.310361	0.817884
	10-1	0.78503	1.50301
	1-4	0.219078	0.303447
	1-5	0.346874	0.708833
	10-3	0.429028	1.13081
	1-7	0.675491	0.711204
	15-2	0.94021	1.37736
	1-9	0.912825	1.13081
	1-11	1.36924	2.75236
	1-12	0.0821543	0.538144
	1-15	0.337745	0.651937
	1-18	1.85304	2.35883
	1-19	0.821543	1.14504
	1-22	0.401643	0.692238
	1-26	1.40575	3.52757
	1-31	0.0273848	0.163577
	1-34	0.264719	0.48836
	1-36	0.164309	0.429093
	1-39	0.383387	0.853445
	1-42	0.228206	0.426722
	1-47	0.638978	1.33943
	1-49	0.374258	1.29676
	1-50	0.356002	1.39396
	1-52	0.255591	0.851074
	1-53	0.392515	1.16163
	8-6	0.0638978	0.125646
	1-54	0.127796	0.521549
	1-55	0.301232	1.1806
	8-8	0.401643	1.12607
	1-58	0.0638978	0.263145
	1-59	0.109539	0.232327
	1-61	0.0273848	0.17543
	1-62-2	0.15518	0.770471
	1-63	0.109539	0.694609
	1-64	0.328617	1.23512
	8-11	0.255591	0.756247
	1-66	0.136924	0.260775
	1-69	0.173437	0.718316
	8-12	0.273848	1.01702
	1-72	0.483797	1.54568
	1-74	0.0912825	0.578446
	1-75	0.264719	0.936418
	1-76	0.228206	0.789436
	1-77	0.100411	0.31293
	1-78	0.15518	0.651937
	1-80	0.136924	0.573704
	1-81	0.310361	1.08103
	1-82	0.182565	1.05021
	1-85	0.100411	0.329524
