# Supplementary material for: VH-replacement shapes the antibody repertoire by removing the genes of non-functional heavy-chains
Source: EMBO J. 2025 Sep 5;44(20):5734–54. doi: 10.1038/s44318-025-00552-8 (PMC12528474; doi:10.1038/s44318-025-00552-8)
Supplement: Supplementary file 5 — Source data Fig. 3 [file 44318_2025_552_MOESM5_ESM.zip › SD_Figure_3/Fig 3B.xlsx]

## Sheet: Sheet1
	ProB RF2	PreB RF2
5-2/81X	0.391061	0.228462
2-2	0.3125	0.19729
5-4	0.270492	0.214067
2-3	0.351351	0.191742
5-6	0.217391	0.224318
2-4	0.192308	0.15508
5-9	0.166667	0.181258
2-5	0.229358	0.159584
5-12	0.240642	0.18916
2-6	0.155556	0.138298
5-9-1	0.152174	0.193252
2-9-1	0.191083	0.155355
2-6-8	0.239726	0.14977
5-15	0.320988	0.184019
5-16	0.205556	0.175186
5-17	0.199052	0.190593
2-9	0.187135	0.136986
7-1	0.197581	0.146023
14-1	0.25	0.189482
4-1	0.237864	0.184942
3-1	0.273292	0.153427
11-1	0.264706	0.0384615
14-2	0.252033	0.208806
11-2	0.203125	0.191257
14-3	0.217687	0.186841
9-1	0.195876	0.202399
9-2	0.20625	0.186289
9-3	0.216438	0.209969
7-3	0.246753	0.193863
14-4	0.251613	0.208213
3-3	0.251613	0.198502
3-4	0.172414	0.134529
3-5	0.21875	0.153846
3-6	0.215971	0.194674
9-4	0.203008	0.161967
3-8	0.215596	0.19457
13-2	0.264822	0.152528
12-3	0.214953	0.174292
6-3	0.270161	0.211064
6-5	0.282051	0.134615
6-6	0.189189	0.194644
10-1	0.251613	0.166062
1-4	0.2375	0.186695
1-5	0.18408	0.212558
10-3	0.196581	0.175374
1-7	0.223684	0.197613
15-2	0.2	0.151061
1-9	0.212698	0.192437
1-11	0.254545	0.181319
1-12	0.178082	0.190112
1-15	0.232804	0.21736
1-18	0.191919	0.177987
1-19	0.193846	0.205602
1-22	0.25463	0.20114
1-26	0.225515	0.198938
1-31	0.264706	0.140044
1-34	0.136364	0.192982
1-36	0.241935	0.16766
1-39	0.211268	0.182302
1-42	0.238938	0.176238
1-47	0.235955	0.171926
1-49	0.195266	0.194656
1-50	0.248768	0.198037
1-52	0.259615	0.192295
1-53	0.225694	0.178245
8-6	0.2	0.24
1-54	0.234375	0.193977
1-55	0.189974	0.192051
8-8	0.241975	0.191519
1-58	0.193548	0.1893
1-59	0.179775	0.207371
1-61	0.140845	0.210414
1-62-2	0.185393	0.154274
1-63	0.140187	0.169785
1-64	0.199482	0.207471
8-11	0.16092	0.204082
1-66	0.215054	0.201283
1-69	0.196532	0.19085
8-12	0.215278	0.16457
1-72	0.214464	0.186194
1-74	0.204678	0.20397
1-75	0.224422	0.205904
1-76	0.233333	0.174852
1-77	0.3125	0.184615
1-78	0.221591	0.183942
1-80	0.18593	0.195325
1-81	0.211538	0.210678
1-82	0.186335	0.214496
1-85	0.316832	0.194924
