# Supplementary material for: VH-replacement shapes the antibody repertoire by removing the genes of non-functional heavy-chains
Source: EMBO J. 2025 Sep 5;44(20):5734–54. doi: 10.1038/s44318-025-00552-8 (PMC12528474; doi:10.1038/s44318-025-00552-8)
Supplement: Supplementary file 5 — Source data Fig. 3 [file 44318_2025_552_MOESM5_ESM.zip › SD_Figure_3/Fig 3A/all VH.xlsx]

## Sheet: all VH
pos	value	seq count pre B	sp. Residue count pre B	AA freq pre B	seq count pro B	sp residue count pro B	AA freq pro B	delta pro to pre %
1	A	259397	220693	85.07924147156675	17796	14423	81.04630253989662	4.032938931670131
2	R	259393	201193	77.56300285666923	17784	12746	71.67116509221772	5.891837764451509
3	R	259381	27055	10.430602087277018	17769	1890	10.636501772750295	-0.2059
4	G	259364	60690	23.399546583180395	17750	3808	21.453521126760563	1.9460254564198323
5	H	259236	2930	1.1302442561989847	17676	195	1.1031907671418872	0.0270535
6	Y	257320	73015	28.37517487952744	17502	4759	27.191178151068453	1.183996728458986
7	Y	254061	63160	24.860171376165567	17276	4098	23.720768696457515	1.139402679708052
8	G	247533	27664	11.175883619557796	16796	1782	10.609668968802096	0.5662146507557004
9	L	236506	5728	2.421925870802432	15993	397	2.482336022009629	-0.0604102
10	Y	221226	60237	27.22871633533129	14785	3959	26.777138992221843	0.4515773431094452
11	Y	196623	60140	30.586452246176695	13114	3939	30.036602104621014	0.5498501415556802
12	F	163884	21227	12.9525	10979	1484	13.516713726204571	-0.56426
13	D	128461	27184	21.161286304792895	8665	1713	19.769186381996537	1.3920999227963584
14	Y	91805	33075	36.02744948532215	6230	2301	36.93418940609951	-0.90674
3	S	259381	29028	11.191259190148854	17769	1741	9.797962744104902	1.3932964460439514
4	S	259364	13759	5.3048996776730775	17750	925	5.211267605633803	0.0936321
5	G	259236	37301	14.388819454088168	17676	2349	13.289205702647658	1.0996137514405095
6	I	257320	4913	1.9092958184361883	17502	410	2.3425894183521883	-0.433294
8	Y	247533	55649	22.481446918188684	16796	3737	22.24934508216242	0.23210183602626344
9	Y	236506	55936	23.65098559867403	15993	3822	23.897955355468017	-0.24697
10	G	221226	12456	5.630441268205365	14785	880	5.95198	-0.321537
11	S	196623	7537	3.833223987020847	13114	553	4.216867469879518	-0.383643
12	N	163884	751	0.45825095799467913	10979	61	0.5556061572092176	-0.0973552
13	Y	128461	43586	33.9294	8665	3017	34.81823427582228	-0.888871
14	F	91805	9727	10.595283481291869	6230	650	10.43338683788122	0.1618966434106497
15	D	58256	14701	25.23516890964021	3983	916	22.997740396685913	2.2374285129542955
16	Y	32831	12336	37.57424385489324	2263	819	36.19089703932833	1.383346815564913
4	T	259364	11371	4.38419	17750	827	4.659154929577465	-0.274969
6	T	257320	15823	6.149152805844863	17502	1312	7.496286138727003	-1.34713
7	G	254061	35093	13.812824479160515	17276	2278	13.185922667284094	0.6269018118764205
8	F	247533	16550	6.685977223238922	16796	1053	6.269349845201239	0.416627
9	A	236506	22301	9.429359086027416	15993	1527	9.547927218157943	-0.118568
1	T	259397	21377	8.241035941047892	17796	1141	6.411553158013036	1.8294827830348561
3	E	259381	20582	7.93505	17769	1315	7.400529011199279	0.5345163467876208
4	N	259364	6726	2.59327	17750	447	2.5183098591549298	0.0749567
6	N	257320	7235	2.811674180009327	17502	460	2.6282710547366013	0.18340312527272573
7	F	254061	10475	4.123025572598707	17276	744	4.306552442695068	-0.183527
8	A	247533	19045	7.693923638464366	16796	1314	7.823291259823767	-0.129368
3	A	259381	6340	2.4442808069981994	17769	434	2.4424559626315494	0.00182484
4	Y	259364	36857	14.210530374300212	17750	2557	14.4056	-0.195103
5	L	259236	19038	7.343887423043095	17676	1320	7.46775	-0.123865
6	L	257320	14994	5.826985854189337	17502	1127	6.439264084104673	-0.612278
7	L	254061	10178	4.006124513404261	17276	771	4.462838620050938	-0.456714
8	R	247533	8642	3.491251671494306	16796	611	3.637770897832817	-0.146519
9	Q	236506	674	0.2849821991831074	15993	37	0.23135121615706872	0.053631
10	E	221226	2484	1.1228336633126306	14785	191	1.2918498478187352	-0.169016
11	G	196623	7857	3.995971987000504	13114	537	4.094860454476133	-0.0988885
13	A	128461	14431	11.233759662465651	8665	1016	11.72533179457588	-0.491572
5	P	259236	8775	3.384946535203444	17676	667	3.773478162480199	-0.388532
11	N	196623	1293	0.6576036374177996	13114	98	0.7472929693457374	-0.0896893
12	Y	163884	52368	31.954309145493156	10979	3479	31.68776755624374	0.26654158924941385
13	V	128461	7364	5.732479118175945	8665	424	4.893248701673398	0.8392304165025468
14	G	91805	689	0.7505037851968847	6230	65	1.043338683788122	-0.292835
15	Y	58256	21772	37.372974457566606	3983	1528	38.36304293246297	-0.990068
16	A	32831	1914	5.829855928847735	2263	155	6.8493150684931505	-1.01946
17	M	16293	1046	6.419934941385871	1196	81	6.77258	-0.35264
18	D	7212	1735	24.057127010537993	544	127	23.34558823529412	0.7115387752438735
19	Y	2886	1328	46.015246015246014	211	107	50.71090047393365	-4.69565
5	K	259236	1799	0.6939622583283186	17676	136	0.7694048427245983	-0.0754426
9	S	236506	26618	11.254682756462838	15993	1745	10.911023572813106	0.34365918364973247
10	S	221226	16464	7.442163217704971	14785	1067	7.2167737571863375	0.22538946051863373
12	L	163884	1386	0.8457201435161457	10979	92	0.837963	0.00775676
14	W	91805	1940	2.1131746636893416	6230	134	2.1508828250401284	-0.0377082
15	F	58256	5050	8.668634990387256	3983	351	8.812452924930957	-0.143818
17	Y	16293	6368	39.08426931811208	1196	493	41.22073578595318	-2.13647
3	G	259381	40036	15.435209209618284	17769	2340	13.169002194833698	2.2662070147845856
4	V	259364	7608	2.933329220709119	17750	533	3.0028169014084507	-0.0694877
5	I	259236	8868	3.420821182243207	17676	702	3.971486761710794	-0.550666
8	D	247533	20671	8.350805751152372	16796	1426	8.490116694451059	-0.139311
11	W	196623	10232	5.2038672993495165	13114	669	5.101418331554065	0.10244896779545165
12	V	163884	6257	3.817944399697347	10979	385	3.506694598779488	0.3112498009178588
13	F	128461	15516	12.078373981208305	8665	1057	12.198499711482977	-0.120126
14	A	91805	8580	9.3459	6230	623	10	-0.654104
3	H	259381	10802	4.164530169904503	17769	806	4.535989644887163	-0.371459
4	E	259364	11024	4.250397125275674	17750	741	4.174647887323943	0.0757492
5	E	259236	3747	1.445401101698838	17676	226	1.2785698121747002	0.16683128952413773
6	V	257320	10165	3.95033	17502	797	4.553765283967547	-0.603431
9	F	236506	21868	9.246277050053699	15993	1328	8.303632839367223	0.9426442106864759
10	D	221226	28021	12.666232721289541	14785	1801	12.181264795400743	0.4849679258887978
4	L	259364	15537	5.990422726361407	17750	1035	5.830985915492957	0.15943681086845007
6	S	257320	22056	8.571428571428571	17502	1409	8.050508513312764	0.5209200581158075
7	R	254061	10097	3.9742424063512303	17276	703	4.0692289881917105	-0.0949866
4	A	259364	12000	4.626702240866119	17750	855	4.816901408450704	-0.190199
10	L	221226	4010	1.8126260023686187	14785	294	1.9885018599932365	-0.175876
14	D	91805	21400	23.31027721801645	6230	1416	22.728731942215088	0.5815452758013606
5	M	259236	1845	0.7117067074017497	17676	168	0.9504412763068567	-0.238735
6	D	257320	19763	7.680320223845795	17502	1337	7.63913	0.0411933
5	A	259236	8303	3.2028730577543243	17676	566	3.2020819189861958	7.911387681285298e-4
9	D	236506	24544	10.377749401706511	15993	1559	9.74801	0.6297346452505614
10	V	221226	7596	3.4335927965067397	14785	579	3.916131214068312	-0.482538
11	F	196623	24227	12.321549360959807	13114	1591	12.132072594174165	0.18947676678564207
14	M	91805	6759	7.362344098905288	6230	398	6.388443017656501	0.9739010812487869
3	I	259381	9933	3.829501775380618	17769	668	3.7593561821149195	0.0701456
5	N	259236	7457	2.876529494360351	17676	464	2.6250282869427473	0.25150120741760373
11	E	196623	1518	0.7720358249034955	13114	104	0.793046	-0.0210098
3	P	259381	12131	4.676903859573369	17769	1003	5.64466	-0.967758
4	P	259364	12566	4.844928363226971	17750	957	5.391549295774648	-0.546621
8	N	247533	5438	2.196878799998384	16796	330	1.9647535127411286	0.23212528725725523
2	K	259393	6676	2.5737009094308636	17784	706	3.969860548807917	-1.39616
3	N	259381	7759	2.9913524891954304	17769	493	2.7744949068602622	0.21685758233516816
4	W	259364	4878	1.8807544609120774	17750	317	1.7859154929577465	0.094839
5	Y	259236	69419	26.778302396272124	17676	4557	25.78071961982349	0.9975827764486347
8	S	247533	32673	13.199452194252887	16796	2120	12.622052869730888	0.5773993245219984
14	V	91805	7882	8.585589020205871	6230	485	7.784911717495987	0.8006773027098841
3	Q	259381	5100	1.9662195766073844	17769	314	1.7671225167426414	0.19909705986474302
4	D	259364	24793	9.559152388149474	17750	1554	8.75493	0.8042228106846849
6	F	257320	8326	3.2356598787501945	17502	601	3.4338932693406465	-0.198233
7	D	254061	20336	8.004376901610243	17276	1378	7.976383422088447	0.027993479521795983
5	D	259236	22278	8.59371	17676	1422	8.04481	0.5489073187296807
10	A	221226	25778	11.65233742869283	14785	1692	11.444031112614136	0.2083063160786942
9	W	236506	11087	4.687830329885923	15993	649	4.058025386106421	0.6298049437795017
10	F	221226	24320	10.993282887183241	14785	1574	10.645924923909368	0.3473579632738737
11	A	196623	25380	12.907950748386506	13114	1714	13.070001525087694	-0.162051
6	R	257320	10016	3.892429659567853	17502	682	3.896697520283396	-0.00426786
7	V	254061	13057	5.139316935696545	17276	1081	6.257235471173884	-1.11792
8	P	247533	9274	3.7465711642488078	16796	546	3.2507739938080498	0.495797
15	V	58256	6963	11.952416918429003	3983	437	10.97162942505649	0.9807874933725138
1	V	259397	10691	4.121481744199047	17796	691	3.8828950325915934	0.23858671160745315
9	M	236506	8143	3.443041614166237	15993	462	2.8887638341774524	0.5542777799887846
4	H	259364	4251	1.6390092688268225	17750	273	1.5380281690140845	0.10098109981273806
9	P	236506	7616	3.2202142863183174	15993	517	3.232664290627149	-0.01245
3	D	259381	21901	8.443563715152614	17769	1860	10.467668411278067	-2.0241
4	I	259364	7627	2.9406548325904907	17750	600	3.3802816901408446	-0.439627
5	T	259236	16446	6.34403	17676	1310	7.411178999773704	-1.06715
8	V	247533	13166	5.318886774692667	16796	1070	6.370564420100024	-1.05168
6	P	257320	6956	2.703248872998601	17502	483	2.7596846074734316	-0.0564357
9	G	236506	18817	7.95625	15993	1283	8.022259738635654	-0.0660134
4	C	259364	978	0.3770762326305887	17750	73	0.4112676056338028	-0.0341914
6	G	257320	38141	14.822400124358776	17502	2374	13.56416409553194	1.2582360288268362
9	H	236506	2178	0.9209068691703381	15993	163	1.019195898205465	-0.098289
12	M	163884	11547	7.045837299553343	10979	683	6.220967301211404	0.8248699983419385
2	H	259393	588	0.22668306392231094	17784	44	0.24741340530814215	-0.0207303
6	W	257320	5824	2.263329706202394	17502	363	2.07405	0.18928102605155406
7	A	254061	14360	5.652185892364432	17276	948	5.4873813382727485	0.16480455409168382
8	W	247533	8390	3.3894470636238396	16796	508	3.0245296499166465	0.3649174137071931
3	M	259381	2512	0.9684595247917156	17769	167	0.9398390455287299	0.0286205
7	T	254061	12178	4.793337033232176	17276	1025	5.933086362583931	-1.13975
9	V	236506	10390	4.393123218861255	15993	852	5.327330707184394	-0.934207
10	H	221226	1777	0.8032509741169664	14785	128	0.8657423063916132	-0.0624913
3	Y	259381	16140	6.222506660086899	17769	1324	7.451179019640948	-1.22867
4	M	259364	1284	0.49505713977267474	17750	103	0.5802816901408451	-0.0852245
7	S	254061	29391	11.56848158513113	17276	1784	10.326464459365594	1.2420171257655355
7	E	254061	2942	1.1579896166668635	17276	177	1.0245427182218108	0.13344689844505275
11	M	196623	10888	5.537500699307812	13114	673	5.131920085404911	0.40558061390290145
12	D	163884	28718	17.523370188670036	10979	1851	16.859458967119046	0.6639112215509897
10	P	221226	5865	2.6511350383770442	14785	425	2.874535001690903	-0.2234
11	D	196623	27914	14.196711473225413	13114	1759	13.413146255909714	0.7835652173156991
12	W	163884	7547	4.605086524614972	10979	480	4.371982876400401	0.23310364821457075
16	V	32831	5470	16.661082513478114	2263	322	14.228899690676094	2.4321828228020195
7	I	254061	2299	0.9049007915421887	17276	213	1.2329242880296365	-0.328023
8	T	247533	7620	3.0783774284640835	16796	705	4.197427959037866	-1.11905
9	T	236506	4665	1.9724658148207657	15993	442	2.763709122741199	-0.791243
12	G	163884	4232	2.5823143198847966	10979	291	2.650514618817743	-0.0682003
12	S	163884	2717	1.6578799638768886	10979	220	2.00383	-0.345946
13	P	128461	808	0.6289846723908423	8665	66	0.7616849394114252	-0.1327
14	L	91805	236	0.25706660857251784	6230	25	0.40128410914927765	-0.144218
16	D	32831	8267	25.180469678048183	2263	581	25.673884224480776	-0.493415
3	L	259381	12571	4.846538489712046	17769	809	4.552872981034386	0.29366550867765984
3	T	259381	7222	2.7843211337761824	17769	505	2.842028251449153	-0.0577071
5	V	259236	8730	3.367587835022914	17676	646	3.6546730029418417	-0.287085
8	E	247533	3283	1.3262878080902345	16796	218	1.2979280781138367	0.028359729976397796
11	C	196623	269	0.13681003748289874	13114	22	0.16775964617965533	-0.0309496
2	S	259393	13097	5.049095388079093	17784	1046	5.881691408007198	-0.832596
5	F	259236	7416	2.8607137897514234	17676	521	2.947499434261145	-0.0867856
7	K	254061	1342	0.5282196008045312	17276	110	0.6367214633016902	-0.108502
2	G	259393	6574	2.5343783371178095	17784	780	4.385964912280701	-1.85159
3	K	259381	7095	2.7353584109861555	17769	536	3.016489391637121	-0.281131
2	M	259393	907	0.34966248125431293	17784	70	0.39361223571749887	-0.0439498
8	M	247533	5617	2.2691923905095486	16796	355	2.113598475827578	0.1555939146819707
2	L	259393	2989	1.152305574938414	17784	205	1.1527215474583896	-0.000416
5	S	259236	16733	6.454736224907035	17676	1187	6.715320208191898	-0.260584
10	M	221226	8901	4.023487293536926	14785	518	3.5035508961785595	0.5199363973583662
11	V	196623	6431	3.2707262120911595	13114	437	3.3323166082049713	-0.0615904
3	W	259381	10794	4.161445903901982	17769	674	3.793122854409365	0.3683230494926173
15	M	58256	4024	6.907443010162044	3983	290	7.280944012051218	-0.373501
7	N	254061	7249	2.853251778116279	17276	481	2.784209307710118	0.0690425
7	W	254061	6642	2.614332778348507	17276	414	2.3963880527899977	0.2179447255585094
10	R	221226	4529	2.0472277218771753	14785	361	2.441663848495096	-0.394436
15	A	58256	4095	7.0293188684427355	3983	338	8.486065779563143	-1.45675
16	M	32831	2125	6.472541195821023	2263	168	7.423773751657093	-0.951233
17	D	16293	3976	24.403117903394094	1196	313	26.17056856187291	-1.76745
18	Y	7212	3055	42.35995562950638	544	248	45.588235294117645	-3.22828
2	T	259393	6979	2.6905120801255236	17784	428	2.406657669815565	0.2838544103099587
4	K	259364	3126	1.205255933745624	17750	235	1.323943661971831	-0.118688
5	Q	259236	2017	0.7780555169806662	17676	140	0.7920343969223806	-0.0139789
8	L	247533	7760	3.134935543947676	16796	567	3.3758037628006665	-0.240868
5	R	259236	9587	3.6981746362387944	17676	641	3.626386060194614	0.0717886
10	W	221226	11728	5.301366023885077	14785	728	4.92391	0.377457
6	M	257320	2156	0.8378672470076169	17502	187	1.0684493200777054	-0.230582
4	R	259364	17503	6.748430776823307	17750	1390	7.830985915492958	-1.08256
9	N	236506	3870	1.6363221229059728	15993	265	1.6569749265303568	-0.0206528
12	A	163884	20735	12.65224182958678	10979	1432	13.043082247927861	-0.39084
2	I	259393	6528	2.516644628035452	17784	358	2.0130454340980655	0.5035991939373865
13	M	128461	9655	7.515899767244533	8665	614	7.08598	0.42992169453824314
6	A	257320	9364	3.6390486553707446	17502	640	3.6567249457204887	-0.0176763
3	V	259381	5061	1.9511837798450928	17769	372	2.0935336822556136	-0.14235
4	Q	259364	2019	0.7784426520257245	17750	139	0.7830985915492958	-0.00465594
7	Q	254061	1602	0.6305572283821602	17276	120	0.694605	-0.064048
2	E	259393	1017	0.39206917688603776	17784	85	0.4779577147998201	-0.0858885
12	P	163884	1903	1.16119	10979	163	1.4846525184443027	-0.323465
13	L	128461	620	0.4826367535672305	8665	49	0.5654933641084824	-0.0828566
9	R	236506	6574	2.779633497670249	15993	540	3.376477208778841	-0.596844
1	R	259397	307	0.11835140730232038	17796	60	0.33715441672285906	-0.218803
10	T	221226	2814	1.2720023866995742	14785	278	1.8802840716942846	-0.608282
9	E	236506	3130	1.3234336549601278	15993	227	1.4193709748014756	-0.0959373
7	P	254061	8225	3.2374114877923024	17276	558	3.229914332021301	0.00749716
7	H	254061	1956	0.7698938443917013	17276	133	0.7698541329011345	3.971149056680723e-5
10	N	221226	2117	0.9569399618489689	14785	139	0.9401420358471423	0.016797926001826613
3	C	259381	2584	0.9962179188144081	17769	169	0.9510946029602115	0.0451233
11	P	196623	3779	1.921952162259756	13114	251	1.9139850541406132	0.00796711
2	N	259393	2238	0.8627834983981835	17784	216	1.214574898785425	-0.351791
8	H	247533	2179	0.880287	16796	146	0.869255	0.011032084423330923
12	H	163884	668	0.4076053794147079	10979	42	0.38254850168503507	0.025056877729672855
13	W	128461	4199	3.2686963358529044	8665	284	3.2775533756491635	-0.00885704
17	V	16293	3134	19.235254403731663	1196	190	15.88628762541806	3.348966778313603
11	T	196623	1763	0.8966397623879201	13114	167	1.2734482232728381	-0.376808
6	H	257320	2183	0.8483600186538163	17502	132	0.7541995200548508	0.0941605
11	L	196623	2457	1.2496	13114	193	1.47171	-0.22211
8	K	247533	1221	0.4932675643247567	16796	103	0.6132412479161705	-0.119974
1	S	259397	2932	1.1303137661576657	17796	285	1.6014834794335804	-0.47117
12	E	163884	813	0.4960825950062239	10979	62	0.5647144548683851	-0.0686319
13	G	128461	1911	1.48761	8665	157	1.8118869013271781	-0.324276
11	R	196623	2631	1.338093712332738	13114	233	1.7767271618118041	-0.438633
16	F	32831	2194	6.682708415826505	2263	160	7.070260715863898	-0.387552
18	V	7212	1404	19.467554076539102	544	102	18.75	0.717554
5	W	259236	5965	2.30099	17676	396	2.240325865580448	0.0606663
11	H	196623	1289	0.6555692874180538	13114	94	0.716791	-0.0612219
3	F	259381	4735	1.8254999402423464	17769	349	1.964094771793573	-0.138595
2	Y	259393	2164	0.8342553577004777	17784	276	1.5519568151147098	-0.717701
2	V	259393	1548	0.5967778621628186	17784	97	0.545434	0.051343764097141587
8	Q	247533	1064	0.4298416776752999	16796	60	0.357228	0.0726138
1	C	259397	48	0.018504454561926315	17796	6	0.033715441672285906	-0.015211
13	R	128461	602	0.46862471878624645	8665	46	0.530871	-0.0622466
14	K	91805	46	0.0501062	6230	3	0.048154093097913325	0.00195211
15	W	58256	776	1.332051634166438	3983	43	1.0795882500627667	0.2524633841036712
17	F	16293	772	4.73823	1196	53	4.431438127090301	0.30679301511800894
19	V	2886	541	18.745668745668745	211	35	16.587677725118482	2.157991020550263
4	F	259364	4767	1.8379574651840658	17750	381	2.1464788732394364	-0.308521
6	E	257320	2433	0.9455153116741799	17502	174	0.994172	-0.0486568
12	T	163884	881	0.5375753581801762	10979	87	0.7924218963475727	-0.254847
7	M	254061	2994	1.1784571421823893	17276	216	1.2502894188469553	-0.0718323
1	G	259397	1035	0.3990023014915361	17796	461	2.5904697684873006	-2.19147
2	A	259393	1530	0.5898385846958091	17784	104	0.5847953216374269	0.00504326
6	C	257320	513	0.1993626612777864	17502	32	0.18283624728602446	0.0165264
1	M	259397	235	0.0905947	17796	178	1.0002247696111486	-0.90963
2	F	259393	729	0.28104073741388547	17784	88	0.4948268106162843	-0.213786
2	P	259393	2511	0.9680292066478278	17784	307	1.7262708052181737	-0.758242
12	R	163884	1410	0.8603646481657758	10979	110	1.001912742508425	-0.141548
8	I	247533	1149	0.4641805335046236	16796	95	0.5656108597285068	-0.10143
9	K	236506	1053	0.44523183344185774	15993	80	0.5002188457450134	-0.054987
6	Q	257320	1919	0.7457640292243122	17502	107	0.6113587018626443	0.13440532736166788
14	E	91805	121	0.13180110015794347	6230	10	0.16051364365971107	-0.0287125
15	G	58256	261	0.44802252128536113	3983	30	0.7532011046949535	-0.305179
10	I	221226	559	0.2526827768887924	14785	56	0.3787622590463307	-0.126079
1	I	259397	242	0.0932933	17796	37	0.20791189031242976	-0.114619
1	Y	259397	194	0.0747888	17796	121	0.6799280737244324	-0.605139
9	I	236506	872	0.36870100547131995	15993	71	0.44394422559869945	-0.0752432
13	T	128461	348	0.2708993390990262	8665	27	0.31159838430467396	-0.040699
2	Q	259393	480	0.18504739912025384	17784	29	0.16306792622582097	0.0219795
11	I	196623	348	0.17698844997787644	13114	22	0.16775964617965533	0.0092288
14	P	91805	293	0.3191547301345242	6230	22	0.3531300160513644	-0.0339753
15	L	58256	100	0.17165613842351002	3983	8	0.20085362791865427	-0.0291975
17	L	16293	10	0.0613761	1196	1	0.083612	-0.022236
6	K	257320	1525	0.5926472874242189	17502	116	0.6627813964118386	-0.0701341
1	L	259397	398	0.15343276907597236	17796	62	0.3483928972802877	-0.19496
2	C	259393	313	0.12066632484299886	17784	27	0.15182186234817813	-0.0311555
12	C	163884	144	0.087867	10979	17	0.1548410602058475	-0.066974
14	R	91805	237	0.25815587386307937	6230	25	0.40128410914927765	-0.143128
12	K	163884	241	0.14705523419003685	10979	23	0.2094908461608525	-0.0624356
1	K	259397	164	0.0632236	17796	12	0.0674309	-0.00420733
10	K	221226	762	0.3444441430934881	14785	60	0.4058167061210686	-0.0613726
5	C	259236	582	0.22450585566819423	17676	63	0.3564154786150713	-0.13191
1	Q	259397	58	0.022359549262327628	17796	5	0.028096201393571593	-0.00573665
10	Q	221226	408	0.1844267852784031	14785	20	0.13527223537368954	0.049154549904713546
14	S	91805	348	0.37906432111540767	6230	36	0.5778491171749599	-0.198785
16	P	32831	34	0.10356065913313635	2263	6	0.26513477684489617	-0.161574
17	P	16293	16	0.0982017	1196	2	0.16722408026755853	-0.0690224
18	W	7212	43	0.596229	544	2	0.3676470588235294	0.2285814492186226
19	F	2886	105	3.6382536382536386	211	11	5.213270142180095	-1.57502
20	A	1068	39	3.651685393258427	75	5	6.666666666666667	-3.01498
21	Y	375	199	53.06666666666666	30	13	43.333333333333336	9.733333333333327
14	N	91805	145	0.15794346713141988	6230	14	0.22471910112359553	-0.0667756
2	D	259393	1010	0.38937056898220074	17784	134	0.7534862798020693	-0.364116
2	W	259393	322	0.12413596357650361	17784	38	0.2136752136752137	-0.0895393
1	N	259397	132	0.0508873	17796	32	0.17981568891885816	-0.128928
15	R	58256	83	0.14247459489151332	3983	7	0.17574692442882248	-0.0332723
17	A	16293	780	4.78733	1196	44	3.678929765886288	1.1084022171739223
13	S	128461	949	0.7387456115085512	8665	80	0.9232544720138488	-0.184509
16	W	32831	255	0.7767049434985227	2263	20	0.8837825894829873	-0.107078
18	A	7212	239	3.313921242373821	544	19	3.4926470588235294	-0.178726
1	E	259397	263	0.10138899062055459	17796	49	0.27534277365700155	-0.173954
13	E	128461	307	0.23898303765345122	8665	28	0.3231390652048471	-0.084156
13	N	128461	354	0.2755700173593542	8665	25	0.28851702250432776	-0.012947
1	D	259397	97	0.0373944	17796	73	0.41020454034614523	-0.37281
7	C	254061	485	0.19089903605826947	17276	44	0.25468858532067606	-0.0637895
19	M	2886	149	5.162855162855163	211	8	3.7914691943127963	1.3713859685423664
20	D	1068	230	21.53558052434457	75	17	22.666666666666664	-1.13109
12	I	163884	209	0.1275292279905299	10979	12	0.10929957191001002	0.0182297
15	H	58256	25	0.042914034605877505	3983	2	0.0502134	-0.00729937
15	S	58256	110	0.18882175226586104	3983	9	0.22596033140848606	-0.0371386
16	S	32831	38	0.11574426608997594	2263	5	0.22094564737074682	-0.105201
17	G	16293	35	0.2148161787270607	NA	NA	NA	NA
18	G	7212	12	0.16638935108153077	544	1	0.1838235294117647	-0.0174342
13	K	128461	136	0.10586870723410219	8665	15	0.17311021350259664	-0.0672415
10	C	221226	400	0.18081057380235596	14785	35	0.2367264119039567	-0.0559158
8	C	247533	478	0.19310556572255014	16796	50	0.2976899261728983	-0.104584
11	K	196623	442	0.22479567497190053	13114	36	0.27451578465761783	-0.0497201
13	I	128461	90	0.0700602	8665	12	0.13848817080207732	-0.068428
9	C	236506	442	0.1868874362595452	15993	27	0.16882386043894204	0.018063575820603167
15	C	58256	16	0.027464982147761604	NA	NA	NA	NA
18	M	7212	422	5.851358846367165	544	22	4.044117647058823	1.8072411993083417
19	D	2886	652	22.59182259182259	211	38	18.009478672985782	4.582343918836809
20	Y	1068	517	48.40823970037454	75	34	45.33333333333333	3.0749063670412085
14	T	91805	108	0.11764065138064375	6230	8	0.12841091492776885	-0.0107703
12	Q	163884	130	0.0793244	10979	5	0.0455415	0.0337829
1	P	259397	202	0.0778729	17796	104	0.5844009889862891	-0.506528
14	H	91805	130	0.1416044877729971	6230	5	0.0802568	0.061347665943141574
1	H	259397	146	0.056284382625859206	17796	21	0.11800404585300067	-0.0617197
13	H	128461	298	0.2319770202629592	8665	24	0.27697634160415463	-0.0449993
18	F	7212	272	3.7714919578480313	544	21	3.860294117647059	-0.0888022
20	V	1068	190	17.790262172284642	75	12	16	1.790262172284642
1	F	259397	154	0.0593685	17796	26	0.14610024724657228	-0.0867318
15	P	58256	100	0.17165613842351002	3983	5	0.12553351744915892	0.0461226
13	Q	128461	36	0.028024069561968228	8665	3	0.034622	-0.00659797
13	C	128461	67	0.0521559	8665	8	0.0923254	-0.0401695
11	Q	196623	228	0.11595794998550525	13114	22	0.16775964617965533	-0.0518017
16	T	32831	17	0.051780329566568174	2263	3	0.13256738842244808	-0.0807871
17	W	16293	96	0.58921	1196	15	1.254180602006689	-0.664971
20	F	1068	34	3.1835205992509366	75	2	2.666666666666667	0.5168539325842696
21	D	375	70	18.666666666666668	30	6	20	-1.33333
22	V	120	22	18.333333333333332	NA	NA	NA	NA
16	E	32831	15	0.0456885	2263	1	0.0441891	0.0014994
17	H	16293	4	0.024550420425949796	1196	1	0.083612	-0.0590616
1	W	259397	29	0.011179774631163814	17796	9	0.0505732	-0.0393934
15	Q	58256	7	0.012015929689645702	3983	1	0.025106703489831784	-0.0130908
17	S	16293	18	0.11047689191677407	1196	1	0.083612	0.026864851782994803
16	R	32831	17	0.051780329566568174	2263	7	0.30932390631904555	-0.257544
21	V	375	64	17.066666666666666	30	7	23.333333333333332	-6.26667
14	I	91805	40	0.0435706	6230	2	0.0321027	0.011467882890518435
18	S	7212	4	0.055463117027176934	544	2	0.3676470588235294	-0.312184
20	W	1068	4	0.37453183520599254	NA	NA	NA	NA
21	C	375	1	0.26666666666666666	NA	NA	NA	NA
22	KVLTKRSTTVLTGLGNAMDY	120	1	0.8333333333333334	NA	NA	NA	NA
15	E	58256	52	0.0892612	3983	6	0.1506402209389907	-0.061379
15	K	58256	20	0.0343312	3983	5	0.12553351744915892	-0.0912023
15	N	58256	47	0.0806784	3983	4	0.10042681395932714	-0.0197484
15	I	58256	11	0.0188822	3983	2	0.0502134	-0.0313312
16	G	32831	80	0.24367213913679145	2263	10	0.44189129474149363	-0.198219
16	H	32831	7	0.021321312174469254	NA	NA	NA	NA
19	A	2886	83	2.875952875952876	211	10	4.739336492890995	-1.86338
22	CGRVYYYGSSYAWFAY	120	1	0.8333333333333334	NA	NA	NA	NA
14	Q	91805	21	0.022874571101791842	6230	2	0.0321027	-0.00922816
14	C	91805	28	0.030499428135722456	6230	6	0.0963082	-0.0658088
17	R	16293	5	0.030688	1196	2	0.16722408026755853	-0.136536
17	E	16293	5	0.030688	NA	NA	NA	NA
22	GSRDYFDY	120	1	0.8333333333333334	NA	NA	NA	NA
18	I	7212	3	0.0415973	NA	NA	NA	NA
20	M	1068	39	3.651685393258427	75	3	4	-0.348315
22	Y	120	51	42.5	11	6	54.54545454545454	-12.0455
16	N	32831	17	0.051780329566568174	2263	4	0.17675651789659744	-0.124976
15	T	58256	43	0.0738121	3983	1	0.025106703489831784	0.0487054
16	L	32831	30	0.0913771	2263	2	0.0883783	0.00299879
18	R	7212	4	0.055463117027176934	NA	NA	NA	NA
17	T	16293	10	0.0613761	NA	NA	NA	NA
20	G	1068	5	0.46816479400749067	NA	NA	NA	NA
22	FDV	120	6	5	NA	NA	NA	NA
21	M	375	13	3.4666666666666663	30	3	10	-6.53333
22	DY	120	13	10.833333333333334	11	4	36.36363636363637	-25.5303
16	I	32831	3	0.0091377	NA	NA	NA	NA
19	R	2886	3	0.10395010395010396	NA	NA	NA	NA
21	A	375	11	2.933333333333333	NA	NA	NA	NA
22	MDY	120	5	4.166666666666666	NA	NA	NA	NA
17	I	16293	3	0.018412815319462345	NA	NA	NA	NA
18	L	7212	5	0.0693289	NA	NA	NA	NA
19	I	2886	1	0.03465	NA	NA	NA	NA
19	S	2886	2	0.0693001	211	1	0.47393364928909953	-0.404634
18	T	7212	3	0.0415973	NA	NA	NA	NA
18	E	7212	3	0.0415973	NA	NA	NA	NA
19	G	2886	7	0.24255024255024255	NA	NA	NA	NA
19	W	2886	7	0.24255024255024255	NA	NA	NA	NA
21	F	375	6	1.6	30	1	3.3333333333333335	-1.73333
22	DV	120	5	4.166666666666666	NA	NA	NA	NA
16	Q	32831	3	0.0091377	NA	NA	NA	NA
17	N	16293	8	0.0491008	NA	NA	NA	NA
19	E	2886	2	0.0693001	NA	NA	NA	NA
20	C	1068	2	0.18726591760299627	NA	NA	NA	NA
16	K	32831	6	0.0182754	NA	NA	NA	NA
17	C	16293	5	0.030688	NA	NA	NA	NA
16	C	32831	3	0.0091377	NA	NA	NA	NA
18	C	7212	3	0.0415973	NA	NA	NA	NA
19	P	2886	2	0.0693001	NA	NA	NA	NA
20	S	1068	1	0.093633	NA	NA	NA	NA
21	R	375	1	0.26666666666666666	NA	NA	NA	NA
22	EAY	120	1	0.8333333333333334	NA	NA	NA	NA
21	E	375	2	0.5333333333333333	NA	NA	NA	NA
22	RYFDV	120	2	1.6666666666666667	NA	NA	NA	NA
18	N	7212	1	0.013865779256794233	NA	NA	NA	NA
22	WFAY	120	1	0.8333333333333334	NA	NA	NA	NA
20	E	1068	1	0.093633	NA	NA	NA	NA
22	GSSGLYYFDY	120	1	0.8333333333333334	NA	NA	NA	NA
17	K	16293	1	0.0061376	NA	NA	NA	NA
19	K	2886	1	0.03465	NA	NA	NA	NA
21	L	375	2	0.5333333333333333	NA	NA	NA	NA
22	TKRSTTVLTGTRVTWFAY	120	1	0.8333333333333334	NA	NA	NA	NA
19	L	2886	2	0.0693001	211	1	0.47393364928909953	-0.404634
20	N	1068	1	0.093633	NA	NA	NA	NA
21	W	375	2	0.5333333333333333	NA	NA	NA	NA
22	YFDV	120	2	1.6666666666666667	NA	NA	NA	NA
22	YYAMDY	120	1	0.8333333333333334	NA	NA	NA	NA
18	P	7212	2	0.027731558513588467	NA	NA	NA	NA
18	H	7212	2	0.027731558513588467	NA	NA	NA	NA
20	H	1068	1	0.093633	NA	NA	NA	NA
21	H	375	1	0.26666666666666666	NA	NA	NA	NA
22	RLAGRTQEVDSVCASLTVDYLPWFAY	120	1	0.8333333333333334	NA	NA	NA	NA
17	Q	16293	1	0.0061376	NA	NA	NA	NA
20	R	1068	3	0.2808988764044944	NA	NA	NA	NA
21	Q	375	1	0.26666666666666666	NA	NA	NA	NA
22	VYSNYGHYAMDY	120	1	0.8333333333333334	NA	NA	NA	NA
20	Q	1068	1	0.093633	NA	NA	NA	NA
22	CTNRGLVTYPLYYNPPWFAY	120	1	0.8333333333333334	NA	NA	NA	NA
22	AY	120	1	0.8333333333333334	NA	NA	NA	NA
21	G	375	1	0.26666666666666666	NA	NA	NA	NA
22	KIHYCDYYAMDY	120	1	0.8333333333333334	NA	NA	NA	NA
19	T	2886	1	0.03465	NA	NA	NA	NA
21	S	375	1	0.26666666666666666	NA	NA	NA	NA
22	TMVTGYFDV	120	1	0.8333333333333334	NA	NA	NA	NA
20	L	NA	NA	NA	75	2	2.666666666666667	NA
22	KFITTVVATDYFDY	NA	NA	NA	11	1	9.090909090909092	NA
