# Supplementary material for: VH-replacement shapes the antibody repertoire by removing the genes of non-functional heavy-chains
Source: EMBO J. 2025 Sep 5;44(20):5734–54. doi: 10.1038/s44318-025-00552-8 (PMC12528474; doi:10.1038/s44318-025-00552-8)
Supplement: Supplementary file 5 — Source data Fig. 3 [file 44318_2025_552_MOESM5_ESM.zip › SD_Figure_3/Fig 3A/VH2.xlsx]

## Sheet: VH2
pos	value	seq count pre B	sp residue count pre B	AA freq pre B	seq count pro B	sp residue count pro B	AA freq pro B	delta pro to pre %
1	A	11778	11680	99.16794022754287	1303	1216	93.32310053722179	5.844839690321081
2	R	11777	6476	54.98853697885709	1301	525	40.35357417371253	14.63496280514456
3	A	11777	172	1.4604738048739068	1296	20	1.5432098765432098	-0.0827361
4	Y	11777	1527	12.965950581642183	1295	161	12.432432432432433	0.5335181492097494
5	L	11770	719	6.10875	1286	84	6.531881804043546	-0.423131
6	L	11717	627	5.351199112400786	1263	96	7.600950118764846	-2.24975
7	L	11631	403	3.4648783423609317	1248	63	5.048076923076923	-1.5832
8	R	11399	416	3.6494429335906657	1218	50	4.105090311986864	-0.455647
9	Q	11096	39	0.3514780100937275	1154	2	0.17331022530329288	0.1781677847904346
10	E	10562	100	0.94679	1062	15	1.4124293785310735	-0.465639
11	G	9648	386	4.000829187396351	940	46	4.8936170212765955	-0.892788
12	F	8112	820	10.108481262327416	793	104	13.114754098360656	-3.00627
13	A	6469	845	13.062297109290464	619	80	12.924071082390952	0.13822602689951147
14	Y	4817	1719	35.68611168777247	460	160	34.78260869565217	0.9035029921202948
2	K	11777	3432	29.141547083297954	1301	440	33.82013835511145	-4.67859
3	N	11777	2515	21.355183832894625	1296	162	12.5	8.855183832894625
4	W	11777	326	2.768107327842405	1295	20	1.5444015444015444	1.2237057834408605
5	Y	11770	2916	24.77485131690739	1286	282	21.928460342146188	2.846390974761203
6	Y	11717	3407	29.077408893061364	1263	337	26.68250197941409	2.3949069136472723
7	G	11631	1770	15.217952024761413	1248	154	12.339743589743591	2.8782084350178216
8	S	11399	1435	12.588823581015879	1218	143	11.74055829228243	0.8482652887334492
9	S	11096	1166	10.508291276135544	1154	130	11.265164644714037	-0.756873
10	G	10562	647	6.125733762544973	1062	58	5.4613935969868175	0.6643401655581558
11	Y	9648	3022	31.32255389718076	940	278	29.574468085106382	1.748085812074379
13	D	6469	1444	22.321842634101095	619	106	17.12439418416801	5.197448449933084
14	V	4817	367	7.61885	460	30	6.521739130434782	1.0971107761460779
3	K	11777	1321	11.216778466502506	1296	141	10.87962962962963	0.3371488368728759
4	R	11777	772	6.555149868387534	1295	117	9.034749034749034	-2.4796
5	S	11770	673	5.717926932880204	1286	63	4.89891	0.8190155798475436
7	Y	11631	3043	26.162840684377958	1248	278	22.275641025641026	3.8871996587369324
9	N	11096	181	1.6312184571016581	1154	17	1.4731369150779896	0.15808154202366853
10	Y	10562	2792	26.434387426623747	1062	267	25.141242937853107	1.2931444887706398
11	V	9648	263	2.7259535655058045	940	35	3.723404255319149	-0.997451
12	Y	8112	2560	31.558185404339252	793	253	31.904161412358135	-0.345976
13	Y	6469	2130	32.92626371927655	619	222	35.864297253634895	-2.93803
14	A	4817	512	10.629022212995642	460	37	8.043478260869565	2.585543952126077
15	M	3128	313	10.006393861892583	309	19	6.148867313915858	3.8575265479767253
16	D	1846	491	26.59804983748646	170	42	24.705882352941178	1.8921674845452827
17	Y	920	391	42.5	89	40	44.9438	-2.44382
3	L	11777	502	4.262545639806403	1296	51	3.935185185185185	0.32736045462121766
4	G	11777	2770	23.520421159887917	1295	254	19.613899613899612	3.906521545988305
5	R	11770	480	4.078164825828377	1286	63	4.89891	-0.820747
6	D	11717	1101	9.3966	1263	87	6.88836	2.50824
5	G	11770	2061	17.510620220900595	1286	192	14.930015552099535	2.5806
8	Y	11399	2497	21.90543030090359	1218	265	21.75697865353038	0.1484516473732107
9	A	11096	1065	9.59805	1154	112	9.705372616984402	-0.107319
10	M	10562	562	5.32096	1062	46	4.3314500941619585	0.9895118448647411
11	D	9648	1327	13.754145936981757	940	126	13.404255319148936	0.3498906178328216
5	D	11770	1258	10.688190314358538	1286	113	8.786936236391913	1.901254077966625
2	S	11777	804	6.826865925108263	1301	145	11.145272867025364	-4.31841
6	E	11717	123	1.049756763676709	1263	13	1.0292953285827395	0.0204614
7	F	11631	378	3.249935517152437	1248	55	4.407051282051282	-1.15712
8	A	11399	991	8.69375	1218	95	7.7996715927750415	0.8940734725815691
9	Y	11096	2680	24.152847873107426	1154	290	25.12998266897747	-0.977135
4	E	11777	491	4.1691432453086525	1295	65	5.019305019305019	-0.850162
5	P	11770	491	4.17162	1286	55	4.276827371695179	-0.105205
6	S	11717	979	8.355381070239822	1263	89	7.04671	1.3086668976349127
7	N	11631	359	3.0865789699939814	1248	33	2.644230769230769	0.44234820076321224
8	F	11399	585	5.132029125361874	1218	69	5.665024630541872	-0.532996
10	A	10562	1337	12.65858738875213	1062	118	11.11111111111111	1.5474762776410191
11	M	9648	655	6.788971807628524	940	48	5.106382978723404	1.6825888289051205
12	D	8112	1293	15.939349112426035	793	126	15.889029003783103	0.050320108642932126
1	G	11778	15	0.1273560876209883	1303	16	1.2279355333844972	-1.10058
3	G	11777	743	6.308907191984376	1296	56	4.320987654320987	1.9879195376633891
5	W	11770	246	2.0900594732370434	1286	30	2.332814930015552	-0.242755
8	D	11399	967	8.4832	1218	109	8.949096880131362	-0.465897
9	V	11096	424	3.821196827685652	1154	62	5.37262	-1.55142
9	F	11096	915	8.24621	1154	81	7.0190641247833625	1.2271507274156281
10	D	10562	1358	12.857413368680174	1062	129	12.146892655367232	0.7105207133129419
4	D	11777	1075	9.127961280461918	1295	103	7.953667953667953	1.1742933267939648
7	D	11631	937	8.056057088814375	1248	116	9.294871794871796	-1.23881
8	G	11399	1404	12.316869900868497	1218	112	9.195402298850574	3.1214676020179226
11	A	9648	1474	15.277777777777779	940	114	12.127659574468085	3.1501182033096935
12	M	8112	850	10.478303747534516	793	40	5.044136191677175	5.434167555857341
4	L	11777	615	5.222042965101469	1295	81	6.254826254826256	-1.03278
5	I	11770	316	2.6847918436703484	1286	62	4.821150855365474	-2.13636
6	T	11717	649	5.538960484765725	1263	112	8.867775138558986	-3.32881
7	T	11631	553	4.754535293611899	1248	88	7.051282051282051	-2.29675
8	V	11399	522	4.579349065707518	1218	94	7.717569786535304	-3.13822
9	T	11096	194	1.7483777937995673	1154	55	4.766031195840554	-3.01765
10	T	10562	131	1.2402953985987504	1062	29	2.7306967984934087	-1.4904
5	K	11770	84	0.713679	1286	15	1.166407465007776	-0.452729
6	A	11717	408	3.4821199965861567	1263	48	3.800475059382423	-0.318355
7	W	11631	264	2.2697962342017024	1248	28	2.2435897435897436	0.026206490611958788
3	H	11777	1112	9.442132971045258	1296	180	13.88888888888889	-4.44676
4	P	11777	644	5.468285641504628	1295	65	5.019305019305019	0.4489806221996089
7	S	11631	1343	11.546728570200326	1248	106	8.4935897435897445	3.0531388266105814
12	P	8112	93	1.1464497041420119	793	12	1.5132408575031526	-0.366791
15	A	3128	239	7.640664961636828	309	22	7.119741100323624	0.5209238613132037
16	M	1846	171	9.263271939328277	170	11	6.470588235294119	2.7926837040341583
17	D	920	242	26.304347826086953	89	24	26.96629213483146	-0.661944
18	Y	408	198	48.529411764705884	42	21	50	-1.47059
2	G	11777	118	1.0019529591576803	1301	13	0.9992313604919293	0.0027216
3	Y	11777	507	4.305001273669016	1296	55	4.243827160493828	0.061174113175188616
8	P	11399	427	3.7459426265461886	1218	44	3.6124794745484397	0.13346315199774894
4	S	11777	891	7.565593954317738	1295	92	7.104247104247103	0.46134685007063503
6	G	11717	1870	15.959716651019887	1263	146	11.559778305621537	4.3999383453983505
9	R	11096	277	2.496395097332372	1154	42	3.6395147313691507	-1.14312
13	F	6469	605	9.352295563456485	619	75	12.116316639741518	-2.76402
14	D	4817	1114	23.12642723686942	460	121	26.304347826086953	-3.17792
15	Y	3128	1133	36.22122762148338	309	125	40.45307443365696	-4.23185
5	E	11770	205	1.7417162276975362	1286	18	1.3996889580093312	0.34202726968820496
10	L	10562	200	1.893580761219466	1062	22	2.0715630885122414	-0.177982
11	F	9648	992	10.281923714759536	940	90	9.574468085106384	0.7074556296531522
12	A	8112	1182	14.571005917159763	793	119	15.006305170239598	-0.435299
8	K	11399	62	0.5439073602947627	1218	5	0.41050903119868637	0.13339832909607635
9	G	11096	1012	9.120403749098774	1154	71	6.152512998266898	2.9678907508318755
11	W	9648	468	4.850746268656716	940	54	5.74468	-0.893935
15	V	3128	314	10.038363171355499	309	31	10.032362459546926	0.00600071
4	T	11777	459	3.8974271885879257	1295	74	5.714285714285714	-1.81686
5	V	11770	319	2.710280373831776	1286	45	3.4992223950233283	-0.788942
3	I	11777	447	3.795533667317653	1296	40	3.0864197530864197	0.7091139142312333
9	D	11096	1083	9.76027	1154	130	11.265164644714037	-1.50489
7	R	11631	435	3.740005158627805	1248	46	3.685897435897436	0.0541077
1	V	11778	21	0.1782985226693836	1303	2	0.15349194167306215	0.024806580996321437
3	W	11777	93	0.7896747898446124	1296	9	0.6944444444444444	0.0952303
6	R	11717	382	3.2602201928821373	1263	50	3.95883	-0.698608
9	M	11096	586	5.281182408074982	1154	33	2.859618717504333	2.421563690570649
3	S	11777	587	4.9842914154708335	1296	57	4.398148148148148	0.5861432673226856
9	P	11096	367	3.307498197548666	1154	34	2.946273830155979	0.36122436739268693
3	E	11777	461	3.914409442132971	1296	73	5.632716049382716	-1.71831
6	K	11717	68	0.5803533327643595	1263	9	0.7125890736342043	-0.132236
8	T	11399	348	3.0528993771383455	1218	70	5.747126436781609	-2.69423
11	R	9648	118	1.2230514096185738	940	19	2.021276595744681	-0.798225
12	L	8112	81	0.9985207100591716	793	5	0.6305170239596469	0.3680036860995247
13	R	6469	28	0.43283351368063067	619	3	0.48465266558966075	-0.0518192
14	G	4817	31	0.6435540793024704	460	8	1.7391304347826086	-1.09558
3	Q	11777	409	3.47287	1296	66	5.092592592592593	-1.61972
6	F	11717	303	2.5859861739353076	1263	40	3.167062549485352	-0.581076
11	S	9648	344	3.565505804311774	940	40	4.25532	-0.689813
12	S	8112	129	1.5902366863905326	793	18	2.269861286254729	-0.679625
13	P	6469	36	0.5565002318750966	619	9	1.4539579967689822	-0.897458
16	F	1846	82	4.442036836403034	170	12	7.0588235294117645	-2.61679
8	L	11399	326	2.8598999912273007	1218	33	2.70936	0.15054038531597058
3	T	11777	515	4.372930287849198	1296	34	2.6234567901234565	1.7494734977257416
4	V	11777	253	2.148255073448247	1295	26	2.0077220077220077	0.14053306572623914
8	N	11399	298	2.614264409158698	1218	27	2.2167487684729066	0.39751564068579137
5	N	11770	369	3.1350892098555647	1286	38	2.9548989113530326	0.1801902985025321
13	M	6469	678	10.480754366980987	619	60	9.693053311793214	0.7877010551877728
5	C	11770	24	0.20390824129141888	1286	7	0.5443234836702955	-0.340415
5	T	11770	602	5.114698385726423	1286	100	7.776049766718507	-2.66135
6	V	11717	390	3.328497055560297	1263	57	4.513064133016627	-1.18457
7	V	11631	468	4.023729687903018	1248	90	7.211538461538461	-3.18781
9	K	11096	40	0.3604902667627974	1154	4	0.34662045060658575	0.013869816156211634
5	A	11770	334	2.8377230246389122	1286	35	2.7216174183514776	0.1161056062874346
6	P	11717	292	2.4921054877528377	1263	36	2.8503562945368173	-0.358251
14	N	4817	7	0.14531866306829977	460	2	0.43478260869565216	-0.289464
3	R	11777	947	8.0411	1296	132	10.185185185185185	-2.14409
3	D	11777	386	3.277574934193767	1296	70	5.401234567901234	-2.12366
14	F	4817	402	8.345443221922357	460	51	11.08695652173913	-2.74151
15	D	3128	868	27.74936061381074	309	70	22.653721682847898	5.095638930962842
16	Y	1846	728	39.436619718309856	170	65	38.23529411764706	1.2013256006627984
10	S	10562	754	7.138799469797387	1062	83	7.8154425612052725	-0.676643
15	F	3128	198	6.32992	309	27	8.737864077669903	-2.40794
17	V	920	142	15.434782608695652	89	8	8.98876	6.4460185637518315
9	L	11096	295	2.6586157173756306	1154	29	2.512998266897747	0.14561745047788355
10	R	10562	183	1.7326263965158115	1062	16	1.5065913370998116	0.22603505941599988
12	G	8112	218	2.687376725838264	793	19	2.3959646910466583	0.2914120347916058
14	M	4817	523	10.857380112102968	460	27	5.869565217391305	4.987814894711663
6	W	11717	240	2.048305880344798	1263	19	1.5043547110055424	0.5439511693392556
7	A	11631	687	5.90663	1248	55	4.407051282051282	1.4995775546781482
2	F	11777	12	0.10189352127027256	1301	10	0.7686395080707148	-0.666746
3	M	11777	185	1.570858452916702	1296	17	1.3117283950617282	0.2591300578549738
4	A	11777	393	3.337012821601427	1295	46	3.5521235521235517	-0.215111
14	W	4817	76	1.5777454847415404	460	8	1.7391304347826086	-0.161385
18	V	408	58	14.215686274509803	42	6	14.285714285714285	-0.070028
2	T	11777	303	2.572811412074382	1301	20	1.5372790161414296	1.0355323959329523
3	P	11777	603	5.120149443831196	1296	98	7.561728395061729	-2.44158
5	F	11770	289	2.4553950722175024	1286	45	3.4992223950233283	-1.04383
4	N	11777	377	3.201154793241063	1295	34	2.6254826254826256	0.5756721677584373
10	N	10562	103	0.975194	1062	12	1.1299435028248588	-0.154749
7	E	11631	142	1.220875247184249	1248	13	1.0416666666666665	0.17920858051758248
10	F	10562	1054	9.979170611626586	1062	105	9.887005649717514	0.092165
4	I	11777	264	2.2416574679459966	1295	40	3.088803088803089	-0.847146
13	V	6469	299	4.622043592518164	619	11	1.7770597738287561	2.844983818689408
7	I	11631	104	0.8941621528673372	1248	27	2.1634615384615383	-1.2693
7	P	11631	317	2.725475023643711	1248	44	3.5256410256410255	-0.800166
10	W	10562	564	5.339897746638894	1062	51	4.80226	0.5376378596332447
10	P	10562	278	2.632077258095058	1062	35	3.295668549905838	-0.663591
11	L	9648	109	1.1297678275290217	940	15	1.5957446808510638	-0.465977
11	P	9648	162	1.6791044776119404	940	21	2.2340425531914896	-0.554938
12	I	8112	15	0.1849112426035503	NA	NA	NA	NA
8	M	11399	332	2.912536187384858	1218	25	2.052545155993432	0.8599910313914263
7	H	11631	94	0.8081850227839394	1248	8	0.641026	0.16715938175829848
13	G	6469	86	1.3294172205905086	619	10	1.615508885298869	-0.286092
4	H	11777	210	1.78314	1295	17	1.3127413127413128	0.4703953094884572
10	I	10562	28	0.2651013065707252	1062	3	0.2824858757062147	-0.0173846
12	W	8112	347	4.277613412228797	793	33	4.16141	0.11620105409512771
16	V	1846	267	14.463705308775731	170	24	14.117647058823529	0.34605824995220225
10	V	10562	311	2.9445180836962694	1062	50	4.708097928436912	-1.76358
11	H	9648	66	0.6840796019900498	940	7	0.7446808510638299	-0.0606012
8	W	11399	397	3.4827616457583996	1218	42	3.4482758620689653	0.034485783689434335
6	H	11717	117	0.9985491166680891	1263	8	0.6334125098970704	0.36513660677101867
2	V	11777	20	0.16982253545045428	1301	3	0.23059185242121444	-0.0607693
4	Q	11777	101	0.8576038040247942	1295	11	0.8494208494208495	0.00818296
5	M	11770	123	1.0450297366185217	1286	22	1.7107309486780715	-0.665701
9	E	11096	148	1.3338139870223502	1154	18	1.559792027729636	-0.225978
2	E	11777	5	0.0424556	1301	2	0.15372790161414296	-0.111272
6	I	11717	217	1.8520099001450883	1263	40	3.167062549485352	-1.31505
9	W	11096	459	4.13663	1154	29	2.512998266897747	1.6236275442053527
1	T	11778	14	0.11886568177958906	1303	4	0.3069838833461243	-0.188118
2	Y	11777	29	0.2462426764031587	1301	17	1.3066871637202153	-1.06044
4	F	11777	266	2.2586397214910416	1295	38	2.9343629343629343	-0.675723
6	Q	11717	73	0.6230263719382094	1263	11	0.870942	-0.247916
2	I	11777	197	1.6727519741869745	1301	26	1.9984627209838586	-0.325711
12	H	8112	34	0.41913214990138065	793	4	0.5044136191677175	-0.0852815
13	W	6469	174	2.6897511207296336	619	17	2.7463651050080773	-0.056614
11	K	9648	15	0.1554726368159204	940	5	0.5319148936170213	-0.376442
2	C	11777	13	0.11038464804279527	1301	5	0.3843197540353574	-0.273935
6	N	11717	346	2.952974310830417	1263	32	2.5336500395882817	0.41932427124213545
12	V	8112	313	3.8584812623274165	793	24	3.0264817150063053	0.8319995473211113
11	E	9648	78	0.808458	940	13	1.3829787234042552	-0.574521
5	Q	11770	77	0.6542056074766356	1286	9	0.6998444790046656	-0.0456389
5	H	11770	184	1.5632965165675448	1286	8	0.6220839813374806	0.9412125352300642
9	H	11096	86	0.7750540735400144	1154	9	0.779896	-0.00484194
2	N	11777	126	1.069881973337862	1301	28	2.1521906225980016	-1.08231
9	I	11096	56	0.5046863734679163	1154	4	0.34662045060658575	0.1580659228613306
4	K	11777	182	1.545385072599134	1295	36	2.7799227799227797	-1.23454
13	N	6469	22	0.34008347503478126	619	4	0.6462035541195477	-0.30612
3	F	11777	136	1.154793241063089	1296	18	1.3888888888888888	-0.234096
8	H	11399	99	0.8684972365997017	1218	5	0.41050903119868637	0.4579882054010153
10	C	10562	28	0.2651013065707252	1062	4	0.3766478342749529	-0.111547
4	M	11777	64	0.5434321134414537	1295	6	0.4633204633204633	0.0801117
11	T	9648	80	0.8291873963515755	940	12	1.276595744680851	-0.447408
4	C	11777	97	0.8236392969347032	1295	9	0.6949806949806949	0.12865860195400824
3	V	11777	112	0.951006	1296	15	1.1574074074074074	-0.206401
8	E	11399	176	1.5439950872883585	1218	9	0.7389162561576355	0.8050788311307231
7	M	11631	180	1.5475883415011609	1248	21	1.6826923076923077	-0.135104
2	L	11777	70	0.594379	1301	9	0.6917755572636434	-0.0973967
9	C	11096	23	0.2072819033886085	1154	2	0.17331022530329288	0.0339717
11	N	9648	65	0.6737147595356551	940	9	0.9574468085106382	-0.283732
6	C	11717	23	0.19629598019970984	1263	6	0.4750593824228029	-0.278763
11	C	9648	9	0.0932836	940	3	0.3191489361702127	-0.225865
1	S	11778	14	0.11886568177958906	1303	1	0.076746	0.042119710943057984
10	Q	10562	23	0.21776178754023856	1062	1	0.094162	0.12359982897150033
16	A	1846	93	5.037919826652221	170	10	5.88235	-0.844433
17	M	920	70	7.608695652173914	89	4	4.49438	3.1143136297020035
18	D	408	100	24.509803921568626	42	9	21.428571428571427	3.0812324929971986
19	Y	157	78	49.681528662420384	18	9	50	-0.318471
2	A	11777	63	0.534941	1301	11	0.8455034588777863	-0.310562
12	R	8112	53	0.6533530571992111	793	12	1.5132408575031526	-0.859888
10	H	10562	88	0.833176	1062	14	1.3182674199623352	-0.485092
12	T	8112	32	0.39447731755424065	793	7	0.8827238335435058	-0.488247
11	Q	9648	5	0.051824212271973466	940	2	0.2127659574468085	-0.160942
13	S	6469	40	0.6183335909723295	619	9	1.4539579967689822	-0.835624
17	A	920	42	4.565217391304348	89	2	2.247191011235955	2.3180263800683925
18	M	408	33	8.088235294117647	42	1	2.380952380952381	5.707282913165265
19	D	157	41	26.11464968152866	18	2	11.11111111111111	15.00353857041755
20	Y	58	34	58.620689655172406	7	2	28.57142857142857	30.049261083743836
2	P	11777	50	0.42455633862613573	1301	25	1.921598770176787	-1.49704
13	L	6469	27	0.41737517390632245	619	2	0.32310177705977383	0.0942734
12	E	8112	43	0.5300788954635108	793	8	1.008827238335435	-0.478748
7	K	11631	64	0.5502536325337459	1248	14	1.1217948717948718	-0.571541
15	L	3128	8	0.2557544757033248	NA	NA	NA	NA
6	M	11717	102	0.8705299991465392	1263	27	2.137767220902613	-1.26724
1	M	11778	1	0.00849041	NA	NA	NA	NA
15	W	3128	30	0.9590792838874681	309	4	1.2944983818770228	-0.335419
17	F	920	29	3.152173913043478	89	7	7.865168539325842	-4.71299
19	V	157	23	14.64968152866242	18	4	22.22222222222222	-7.57254
8	I	11399	51	0.4474076673392403	1218	13	1.0673234811165846	-0.619916
1	Y	11778	5	0.042452029206996096	1303	15	1.1511895625479662	-1.10874
7	Q	11631	70	0.6018399105837847	1248	4	0.3205128205128205	0.28132709007096424
10	K	10562	21	0.1988259799280439	1062	4	0.3766478342749529	-0.177822
13	C	6469	5	0.0772917	619	1	0.16155088852988692	-0.0842592
8	Q	11399	49	0.4298622686200544	1218	4	0.3284072249589491	0.1014550436611053
1	R	11778	6	0.0509424	1303	3	0.23023791250959325	-0.179295
14	R	4817	13	0.26987751712684244	460	4	0.8695652173913043	-0.599688
15	G	3128	8	0.2557544757033248	309	6	1.9417475728155338	-1.68599
16	W	1846	7	0.37919826652221017	170	2	1.1764705882352942	-0.797272
18	A	408	9	2.2058823529411766	42	3	7.142857142857142	-4.93697
13	Q	6469	3	0.046375	NA	NA	NA	NA
14	P	4817	10	0.2075980900975711	460	4	0.8695652173913043	-0.661967
14	S	4817	9	0.18683828108781397	460	2	0.43478260869565216	-0.247944
13	E	6469	17	0.26279177616324007	619	2	0.32310177705977383	-0.06031
13	T	6469	8	0.12366671819446591	619	5	0.8077544426494345	-0.684088
18	F	408	9	2.2058823529411766	42	1	2.380952380952381	-0.17507
20	V	58	8	13.793103448275861	7	1	14.285714285714285	-0.492611
3	C	11777	24	0.2037870425405451	1296	2	0.15432098765432098	0.0494661
13	H	6469	15	0.2318750966146236	619	1	0.16155088852988692	0.0703242
7	C	11631	20	0.17195426016679563	1248	5	0.4006410256410256	-0.228687
11	I	9648	10	0.10364842454394693	940	3	0.3191489361702127	-0.215501
8	C	11399	17	0.1491358891130801	1218	4	0.3284072249589491	-0.179271
1	P	11778	5	0.042452029206996096	1303	12	0.920952	-0.8785
2	D	11777	7	0.0594379	1301	11	0.8455034588777863	-0.786066
14	L	4817	12	0.24911770811708533	460	3	0.6521739130434783	-0.403056
12	N	8112	25	0.3081854043392505	793	7	0.8827238335435058	-0.574538
2	Q	11777	28	0.237752	1301	3	0.23059185242121444	0.0071597
12	K	8112	12	0.14792899408284024	793	1	0.12610340479192939	0.021825589290910857
13	I	6469	3	0.046375	619	1	0.16155088852988692	-0.115176
13	K	6469	4	0.061833359097232955	619	1	0.16155088852988692	-0.0997175
14	C	4817	2	0.041519618019514225	NA	NA	NA	NA
15	R	3128	3	0.0959079	309	1	0.3236245954692557	-0.227717
19	M	157	8	5.095541401273886	NA	NA	NA	NA
20	D	58	12	20.689655172413794	7	3	42.857142857142854	-22.1675
21	Y	16	9	56.25	NA	NA	NA	NA
1	N	11778	3	0.025471217524197655	1303	3	0.23023791250959325	-0.204767
2	W	11777	6	0.0509468	1301	5	0.3843197540353574	-0.333373
1	K	11778	4	0.033961623365596876	NA	NA	NA	NA
1	H	11778	1	0.00849041	1303	3	0.23023791250959325	-0.221748
14	E	4817	6	0.12455885405854267	460	2	0.43478260869565216	-0.310224
2	H	11777	8	0.067929	1301	1	0.076864	-0.00893494
15	K	3128	2	0.0639386	NA	NA	NA	NA
2	M	11777	10	0.0849113	1301	2	0.15372790161414296	-0.0688166
1	L	11778	5	0.042452029206996096	1303	4	0.3069838833461243	-0.264532
15	H	3128	2	0.0639386	NA	NA	NA	NA
12	C	8112	7	0.0862919	NA	NA	NA	NA
14	H	4817	6	0.12455885405854267	NA	NA	NA	NA
16	G	1846	3	0.16251354279523295	170	1	0.5882352941176471	-0.425722
19	G	157	1	0.6369426751592357	NA	NA	NA	NA
14	T	4817	2	0.041519618019514225	NA	NA	NA	NA
17	C	920	1	0.10869565217391304	NA	NA	NA	NA
1	F	11778	1	0.00849041	1303	3	0.23023791250959325	-0.221748
14	Q	4817	3	0.062279427029271334	NA	NA	NA	NA
15	P	3128	3	0.0959079	NA	NA	NA	NA
21	E	16	2	12.5	NA	NA	NA	NA
22	RYFDV	6	2	33.33333333333333	NA	NA	NA	NA
19	A	157	4	2.547770700636943	NA	NA	NA	NA
20	M	58	3	5.172413793103448	NA	NA	NA	NA
21	D	16	3	18.75	NA	NA	NA	NA
22	Y	6	3	50	NA	NA	NA	NA
1	D	11778	2	0.016980811682798438	1303	12	0.920952	-0.903971
16	S	1846	2	0.10834236186348861	NA	NA	NA	NA
15	S	3128	3	0.0959079	NA	NA	NA	NA
17	W	920	1	0.10869565217391304	89	3	3.3707865168539324	-3.26209
19	F	157	2	1.2738853503184715	18	3	16.666666666666664	-15.3928
21	V	16	1	6.25	5	3	60	-53.75
17	L	920	1	0.10869565217391304	NA	NA	NA	NA
14	I	4817	3	0.062279427029271334	NA	NA	NA	NA
12	Q	8112	5	0.0616371	793	1	0.12610340479192939	-0.0644663
15	N	3128	1	0.0319693	309	2	0.6472491909385114	-0.61528
1	E	11778	1	0.00849041	1303	4	0.3069838833461243	-0.298493
16	R	1846	1	0.054171180931744306	170	1	0.5882352941176471	-0.534064
17	G	920	1	0.10869565217391304	NA	NA	NA	NA
15	I	3128	1	0.0319693	309	1	0.3236245954692557	-0.291655
16	P	1846	1	0.054171180931744306	NA	NA	NA	NA
15	E	3128	2	0.0639386	309	1	0.3236245954692557	-0.259686
18	G	408	1	0.24509803921568626	NA	NA	NA	NA
20	R	58	1	1.7241379310344827	NA	NA	NA	NA
21	G	16	1	6.25	NA	NA	NA	NA
22	KIHYCDYYAMDY	6	1	16.666666666666664	NA	NA	NA	NA
1	I	NA	NA	NA	1303	2	0.15349194167306215	NA
17	R	NA	NA	NA	89	1	1.1235955056179776	NA
20	A	NA	NA	NA	7	1	14.285714285714285	NA
21	M	NA	NA	NA	5	1	20	NA
22	DY	NA	NA	NA	2	2	100	NA
1	C	NA	NA	NA	1303	2	0.15349194167306215	NA
16	N	NA	NA	NA	170	1	0.5882352941176471	NA
16	E	NA	NA	NA	170	1	0.5882352941176471	NA
18	S	NA	NA	NA	42	1	2.380952380952381	NA
21	F	NA	NA	NA	5	1	20	NA
14	K	NA	NA	NA	460	1	0.21739130434782608	NA
1	W	NA	NA	NA	1303	1	0.076746	NA
