# Supplementary material for: VH-replacement shapes the antibody repertoire by removing the genes of non-functional heavy-chains
Source: EMBO J. 2025 Sep 5;44(20):5734–54. doi: 10.1038/s44318-025-00552-8 (PMC12528474; doi:10.1038/s44318-025-00552-8)
Supplement: Supplementary file 5 — Source data Fig. 3 [file 44318_2025_552_MOESM5_ESM.zip › SD_Figure_3/Fig 3A/VH1.xlsx]

## Sheet: VH1
	value	seq count pre B	sp residue count pre B	AA freq pre B	seq count pro B	sp residue count pro B	AA freq pro B	delta pro to pre %
1	A	151655	141679	93.4219	9243	8051	87.10375419236178	6.318157383253919
2	R	151654	121291	79.97876745750195	9237	6975	75.51152971744072	4.467237740061222
3	R	151651	16764	11.054328688897535	9232	1042	11.286828422876951	-0.2325
4	G	151647	37544	24.757496026957345	9223	2167	23.495608804076763	1.2618872228805813
5	H	151574	1574	1.038436671196907	9189	86	0.9359016215039722	0.10253504969293492
6	Y	150329	42430	28.224760358946043	9105	2492	27.369577155409115	0.855183
7	Y	148366	36493	24.596605691330897	8980	2079	23.151447661469934	1.4451580298609628
8	G	144304	15908	11.023949440070961	8715	929	10.65978198508319	0.36416745498777026
9	L	137558	3471	2.523299262856395	8288	204	2.4613899613899615	0.061909301466433586
10	Y	128286	35163	27.409849866704082	7630	2127	27.876802096985582	-0.466952
11	Y	113556	34788	30.635105146359503	6699	2076	30.989699955217198	-0.354595
12	F	94716	12755	13.466573757337724	5546	773	13.937973314100253	-0.4714
13	D	74253	15523	20.90555263760387	4361	881	20.20178858060078	0.7037640570030881
14	Y	52747	19174	36.350882514645384	3089	1144	37.03463904176109	-0.683757
3	S	151651	21364	14.087609049726016	9232	1194	12.933275563258231	1.1543334864677846
4	S	151647	7574	4.994493791502634	9223	438	4.748997072536051	0.24549671896658332
5	G	151574	20550	13.557734176046024	9189	1164	12.667319621286321	0.8904145547597029
6	I	150329	2982	1.9836491960965614	9105	173	1.900054914881933	0.0835943
8	Y	144304	32060	22.216986362124405	8715	1875	21.514629948364888	0.7023564137595173
9	Y	137558	32314	23.491181901452478	8288	2017	24.336389961389962	-0.845208
10	G	128286	7154	5.576602279282229	7630	426	5.5832241153342075	-0.00662184
11	S	113556	4295	3.7822748247560676	6699	238	3.5527690700104495	0.22950575474561807
12	N	94716	433	0.45715612990413446	5546	29	0.5228993869455464	-0.0657433
13	Y	74253	25435	34.25450823535749	4361	1534	35.17541848199954	-0.92091
14	F	52747	5774	10.94659411909682	3089	325	10.521204273227582	0.42538984586923867
15	D	33224	8283	24.930772935227548	1943	451	23.21152856407617	1.7192443711513796
16	Y	18517	7114	38.418750337527676	1069	387	36.20205799812909	2.216692339398584
4	T	151647	6745	4.44783	9223	434	4.705627236257183	-0.257798
6	T	150329	9460	6.292864317596737	9105	639	7.018121911037892	-0.725258
7	G	148366	20230	13.635199439224621	8980	1221	13.596881959910915	0.038317479313706215
8	F	144304	9900	6.860516686994124	8715	582	6.678141135972461	0.18237555102166336
9	A	137558	12647	9.193940010759098	8288	802	9.676640926640927	-0.482701
1	T	151655	6601	4.352642510962382	9243	380	4.111219301092719	0.24142320986966315
3	E	151651	13243	8.73255	9232	697	7.549826689774697	1.1827237055408624
4	N	151647	3844	2.5348341872902203	9223	227	2.4612382088257614	0.073596
6	N	150329	4200	2.7938721071782555	9105	239	2.624931356397584	0.1689407507806715
7	F	148366	6220	4.1923351711308525	8980	411	4.5768374164810695	-0.384502
8	A	144304	10852	7.520235059319215	8715	709	8.135398737808377	-0.615164
5	K	151574	1076	0.7098842809452809	9189	69	0.7508978126020242	-0.0410135
9	S	137558	15689	11.405370825397288	8288	923	11.136583011583012	0.2687878138142761
10	S	128286	9555	7.448201674383799	7630	509	6.671035386631717	0.777166
12	L	94716	827	0.8731365344820305	5546	46	0.8294266137756943	0.0437099
13	A	74253	8308	11.188773517568313	4361	501	11.48819078193075	-0.299417
14	W	52747	1087	2.060780707907559	3089	58	1.877630301068307	0.18315
15	F	33224	2830	8.51794	1943	155	7.97735	0.5405842331142603
16	A	18517	1123	6.064697305179025	1069	56	5.238540692235735	0.826157
17	Y	9063	3617	39.9095	543	232	42.7256	-2.81608
3	G	151651	26131	17.231010675828053	9232	1465	15.868717504332755	1.3622931714952973
4	V	151647	4540	2.993794799765244	9223	277	3.003361162311612	-0.00956636
5	I	151574	5567	3.6727934870096455	9189	364	3.961258025900533	-0.288465
8	D	144304	12006	8.319935691318328	8715	734	8.42226	-0.102325
11	W	113556	5883	5.1807037937229214	6699	348	5.194805194805195	-0.0141014
12	V	94716	3358	3.545335529372017	5546	211	3.804543815362423	-0.259208
13	F	74253	9218	12.414313226401626	4361	538	12.336620041274937	0.0776932
14	A	52747	5033	9.541774887671336	3089	305	9.873745548721269	-0.331971
15	Y	33224	12787	38.48723814110282	1943	750	38.60010293360782	-0.112865
4	A	151647	5761	3.7989541500985844	9223	342	3.7081210018432182	0.0908331
10	L	128286	2403	1.8731584116739162	7630	149	1.9528178243774574	-0.0796594
12	Y	94716	30198	31.882680856455085	5546	1729	31.17562206996033	0.7070587864947555
14	D	52747	12162	23.057235482586687	3089	724	23.43800582712852	-0.38077
5	M	151574	1061	0.6999881246124006	9189	82	0.8923713135270431	-0.192383
6	D	150329	11094	7.379813608817992	9105	693	7.611202635914332	-0.231389
5	A	151574	4885	3.222848245741354	9189	287	3.123299597344651	0.0995486
9	D	137558	14443	10.499571090012939	8288	797	9.616312741312742	0.8832583487001973
10	V	128286	4586	3.5748250003897546	7630	267	3.4993446920052427	0.0754803
11	F	113556	14467	12.73996970657649	6699	861	12.852664576802509	-0.112695
14	M	52747	3632	6.885699660644207	3089	195	6.312722563936549	0.5729770967076577
3	P	151651	6313	4.162847590850044	9232	461	4.993500866551127	-0.830653
4	P	151647	6984	4.6054323527666226	9223	443	4.8032093678846355	-0.197777
8	N	144304	3125	2.165567136046125	8715	168	1.9277108433734942	0.23785629267263064
11	N	113556	753	0.6631089506498996	6699	47	0.7015972533213912	-0.0384883
3	Q	151651	1599	1.0543946297749438	9232	89	0.9640381282495667	0.0903565
4	D	151647	14963	9.866993742045672	9223	888	9.628103653908706	0.23889008813696577
5	Y	151574	41291	27.24147940939739	9189	2553	27.783219066274896	-0.54174
6	F	150329	4886	3.2502045513507043	9105	308	3.3827567270730365	-0.132552
7	D	148366	11742	7.914212151031908	8980	699	7.783964365256124	0.13024778577578378
5	D	151574	12523	8.261971050444007	9189	740	8.053106975731854	0.20886407471215307
9	F	137558	12721	9.24774	8288	722	8.711389961389962	0.5363455392715775
10	A	128286	14830	11.560107883946806	7630	903	11.834862385321102	-0.274755
9	W	137558	6590	4.790706465636314	8288	345	4.162644787644788	0.6280616779915258
10	F	128286	14216	11.081489796236534	7630	836	10.956749672346003	0.1247401238905308
11	A	113556	14643	12.89495931522773	6699	857	12.792954172264517	0.10200514296321295
5	L	151574	11739	7.74473	9189	676	7.35662	0.38810989801114015
6	P	150329	4039	2.686773676403089	9105	234	2.57002	0.11675720193850925
9	G	137558	10690	7.771267392663458	8288	651	7.85473	-0.0834623
4	C	151647	540	0.3560901303685533	9223	39	0.4228559037189635	-0.0667658
6	G	150329	22035	14.657850448017347	9105	1264	13.882482152663373	0.7753682953539744
8	S	144304	19316	13.385630335957424	8715	1153	13.230063109581183	0.15556722637624176
9	H	137558	1237	0.8992570406664825	8288	86	1.0376447876447876	-0.138388
12	M	94716	6204	6.550107690358546	5546	345	6.220699603317707	0.32940808704083935
3	I	151651	2905	1.9155824887405952	9232	192	2.079722703639515	-0.16414
5	N	151574	4237	2.7953342921609248	9189	241	2.6227010556099684	0.17263323655095641
7	A	148366	8151	5.493846299017295	8980	522	5.812917594654789	-0.319071
8	W	144304	4765	3.302056769043131	8715	258	2.960413080895009	0.34164368814812196
5	T	151574	10048	6.629105255518756	9189	700	7.617803895962563	-0.988699
10	H	128286	1065	0.8301763247743325	7630	65	0.8519003931847969	-0.0217241
5	P	151574	4682	3.0889202633697073	9189	274	2.981826096419632	0.10709416695007512
6	S	150329	12907	8.585835068416605	9105	772	8.478857770455793	0.10697729796081212
7	S	148366	17217	11.604410714044997	8980	979	10.902004454342984	0.7024062597020126
8	V	144304	7921	5.489106331078833	8715	535	6.138841078600115	-0.649735
9	V	137558	6272	4.559531252271769	8288	430	5.188223938223938	-0.628693
10	P	128286	3530	2.7516642501909794	7630	218	2.857142857142857	-0.105479
11	D	113556	15694	13.820493853253021	6699	889	13.270637408568442	0.5498564446845791
12	W	94716	4408	4.653912749693821	5546	241	4.34547	0.3084385340429012
16	V	18517	3047	16.455149322244424	1069	167	15.622076707202995	0.8330726150414289
9	P	137558	4530	3.2931563413251137	8288	250	3.016409266409266	0.2767470749158476
6	L	150329	8937	5.944960719488589	9105	575	6.315211422295441	-0.370251
7	L	148366	6020	4.0575333971395064	8980	381	4.242761692650334	-0.185228
11	G	113556	4668	4.110747120363521	6699	258	3.851321092700403	0.25942602766311795
12	S	94716	1547	1.6333037712741245	5546	91	1.6408222142084385	-0.00751844
13	P	74253	486	0.6545190093329563	4361	21	0.4815409309791332	0.17297807835382306
14	L	52747	135	0.25593872637306386	3089	11	0.356102	-0.100164
16	D	18517	4535	24.49100826267754	1069	276	25.818521983161837	-1.32751
2	K	151654	2303	1.5185883656217443	9237	177	1.9162065605716143	-0.397618
5	V	151574	5241	3.45772	9189	339	3.6891936010447277	-0.231477
7	T	148366	7264	4.896000431365676	8980	497	5.534521158129175	-0.638521
8	E	144304	1899	1.315971837232509	8715	131	1.5031554790590935	-0.187184
11	C	113556	175	0.15410898587481067	6699	7	0.10449320794148381	0.0496158
3	L	151651	7557	4.983152105821921	9232	462	5.004332755632582	-0.0211806
4	E	151647	6887	4.541468014533753	9223	409	4.434565759514258	0.10690225501949513
6	W	150329	3394	2.2577147456578572	9105	189	2.0757825370675453	0.1819322085903119
2	S	151654	7869	5.188784997428356	9237	540	5.846053913608315	-0.657269
3	A	151651	3466	2.2855108110068514	9232	218	2.3613518197573655	-0.075841
5	F	151574	4568	3.013709475239817	9189	269	2.927413211448471	0.0862963
10	D	128286	15966	12.445629297039428	7630	949	12.437745740498034	0.00788356
3	D	151651	9241	6.093596481394782	9232	544	5.892547660311958	0.20104882108282318
4	H	151647	2367	1.560861738115492	9223	126	1.3661498427843435	0.1947118953311484
7	K	148366	820	0.5526872733645174	8980	49	0.5456570155902005	0.00703026
8	R	144304	5146	3.566082714269875	8715	310	3.5570854847963282	0.00899723
2	G	151654	2146	1.4150632360504833	9237	221	2.3925516942730325	-0.977488
3	Y	151651	9331	6.152943271063164	9232	708	7.668977469670711	-1.51603
7	E	148366	1698	1.144467061186525	8980	102	1.135857461024499	0.0086096
3	K	151651	4341	2.8624934883383557	9232	281	3.0437608318890814	-0.181267
2	M	151654	695	0.45828003217851165	9237	54	0.58460539136083145	-0.126325
8	M	144304	3057	2.118444395165761	8715	200	2.2948938611589216	-0.176449
2	L	151654	1722	1.1354794466351035	9237	113	1.2233409115513694	-0.0878615
5	S	151574	9828	6.483961629303178	9189	606	6.594841658504734	-0.11088
10	M	128286	4651	3.6254930389910047	7630	243	3.184796854521625	0.44069618446937975
11	V	113556	3634	3.200183169537497	6699	206	3.0750858337065234	0.1250973358309735
12	D	94716	16657	17.586257865619327	5546	976	17.598269022719077	-0.0120112
6	R	150329	6202	4.125617811599891	9105	365	4.008786381109281	0.11683143049061062
9	M	137558	4218	3.066342924439146	8288	228	2.750965250965251	0.31537767347389467
3	W	151651	8476	5.589148769213524	9232	508	5.5026	0.0865491
12	G	94716	2576	2.719709447189493	5546	145	2.614496934727732	0.10521251246176089
15	M	33224	2192	6.597640260052974	1943	143	7.3597529593412245	-0.762113
4	Y	151647	21229	13.998958106655587	9223	1428	15.483031551555893	-1.48407
3	T	151651	4352	2.8697469848533808	9232	299	3.238734835355286	-0.368988
6	V	150329	6047	4.022510626692122	9105	424	4.656781987918726	-0.634271
13	V	74253	4228	5.694046031810163	4361	221	5.0676450355423075	0.6264009962678552
4	L	151647	9088	5.992865008869281	9223	538	5.8332429795077525	0.15962202936152892
7	N	148366	4150	2.7971368103204237	8980	256	2.8507795100222717	-0.0536427
4	K	151647	1778	1.1724597255468292	9223	95	1.0300336116231161	0.14242611392371307
5	Q	151574	1253	0.8266589256732685	9189	77	0.837958	-0.0112995
7	R	148366	6129	4.131000363964789	8980	351	3.908685968819599	0.22231439514519025
8	L	144304	4714	3.266714713382858	8715	296	3.3964429145152035	-0.129728
3	H	151651	4411	2.908652102524876	9232	296	3.2062391681109186	-0.297587
9	T	137558	2800	2.0355050233356113	8288	190	2.2924710424710426	-0.256966
12	A	94716	11936	12.601883525486718	5546	718	12.946267580238011	-0.344384
2	I	151654	5353	3.529745341369169	9237	250	2.7065064414853306	0.8232388998838385
13	M	74253	5280	7.110823805098784	4361	307	7.039669800504471	0.071154
4	Q	151647	1032	0.6805278047043463	9223	60	0.6505475441830207	0.0299803
6	A	150329	5485	3.648663930445889	9105	340	3.7342119714442616	-0.085548
7	Q	148366	1041	0.7016432336249545	8980	69	0.7683741648106904	-0.0667309
2	E	151654	363	0.23936064990043127	9237	29	0.3139547472122984	-0.0745941
12	P	94716	1128	1.190928670974281	5546	78	1.4064190407500903	-0.21549
13	L	74253	386	0.5198443160545703	4361	31	0.710846	-0.191002
7	V	148366	7911	5.33208	8980	569	6.3363	-1.00422
15	V	33224	3791	11.410426197929208	1943	231	11.88883170355121	-0.478406
9	R	137558	3953	2.8736969133020254	8288	274	3.305984555984556	-0.432288
3	N	151651	3381	2.2294610652089335	9232	210	2.274696707105719	-0.0452356
8	P	144304	5516	3.822485863177736	8715	294	3.3734939759036147	0.4489918872741212
10	W	128286	6768	5.275712080819419	7630	381	4.993446920052424	0.28226516076699504
14	V	52747	4415	8.370144273607979	3089	248	8.028488183878277	0.3416560897297014
1	R	151655	139	0.0916554	9243	29	0.31375094666233905	-0.222096
10	T	128286	1646	1.283070639040893	7630	144	1.887287024901704	-0.604216
8	T	144304	4540	3.1461359352478104	8715	321	3.6833046471600692	-0.537169
9	E	137558	1827	1.3281670277264863	8288	113	1.3634169884169884	-0.03525
7	P	148366	5055	3.407114837631263	8980	286	3.184855233853007	0.22225960377825604
7	W	148366	3841	2.588868069503795	8980	232	2.5835189309576836	0.00534914
3	V	151651	2749	1.8127147199820643	9232	183	1.9822357019064123	-0.169521
7	H	148366	1113	0.750172	8980	70	0.77951	-0.0293382
10	N	128286	1247	0.9720468328578332	7630	69	0.9043250327653997	0.0677218
2	N	151654	1485	0.9792026586835824	9237	118	1.277471040381076	-0.298268
8	H	144304	1280	0.8870162989244929	8715	74	0.8491107286288009	0.0379056
4	I	151647	4676	3.083476758524732	9223	310	3.3611623116122735	-0.277686
12	H	94716	383	0.4043667384602391	5546	17	0.3065272268301479	0.0978395
13	W	74253	2370	3.19179	4361	140	3.210272873194221	-0.0184826
17	V	9063	1644	18.139688844753394	543	89	16.390423572744016	1.749265272009378
2	T	151654	2656	1.751355058224643	9237	172	1.8620764317419076	-0.110721
5	R	151574	5423	3.5777903862139944	9189	315	3.4280117531831538	0.1497786330308406
11	M	113556	5935	5.2265	6699	347	5.179877593670698	0.046618584426452614
11	T	113556	1062	0.9352213885659939	6699	88	1.3136288998357963	-0.378408
6	H	150329	1194	0.7942579276121041	9105	58	0.6370126304228446	0.1572452971892595
11	L	113556	1483	1.305963577441967	6699	100	1.4927601134497686	-0.186797
3	C	151651	1978	1.3043105551562468	9232	124	1.34315	-0.0388437
8	K	144304	732	0.5072624459474443	8715	49	0.5622489959839357	-0.0549866
9	N	137558	2276	1.654574797539947	8288	141	1.7012548262548264	-0.04668
10	R	128286	2758	2.14988	7630	172	2.2542595019659237	-0.104376
13	G	74253	1132	1.52452	4361	68	1.5592753955514789	-0.0347579
15	A	33224	2342	7.049121117264629	1943	167	8.594956253216674	-1.54584
4	R	151647	9843	6.490731765217908	9223	592	6.418735769272471	0.071996
16	F	18517	1284	6.934168601825349	1069	75	7.015902712815715	-0.0817341
17	D	9063	2162	23.855235573209754	543	148	27.255985267034994	-3.40075
18	V	4039	759	18.7918	241	48	19.91701244813278	-1.12523
11	H	113556	732	0.6446158723449223	6699	49	0.7314524555903866	-0.0868366
17	M	9063	596	6.576188899922764	543	32	5.893186003683241	0.6830028962395227
18	D	4039	964	23.867293884624907	241	50	20.74688796680498	3.1204059178199266
19	Y	1638	766	46.76434676434676	84	41	48.80952380952381	-2.04518
3	F	151651	3165	2.0870287700048133	9232	213	2.3071923743500866	-0.220164
2	Y	151654	1320	0.8704023632742955	9237	155	1.6780339937209052	-0.807632
4	M	151647	697	0.4596200386423734	9223	44	0.4770681990675485	-0.0174482
1	V	151655	787	0.518941	9243	57	0.6166828951639078	-0.0977419
10	E	128286	1477	1.151333738677642	7630	89	1.1664482306684143	-0.0151145
8	Q	144304	601	0.4164818716043907	8715	31	0.35570854847963285	0.0607733
13	R	74253	361	0.48617564273497366	4361	22	0.504471	-0.0182958
14	K	52747	30	0.056875272527347524	3089	1	0.0323729	0.024502336302031885
15	W	33224	459	1.3815314230676619	1943	15	0.7720020586721564	0.6095293643955054
17	F	9063	426	4.700430321085733	543	20	3.683241252302026	1.0171890687837069
19	V	1638	284	17.338217338217337	84	14	16.666666666666664	0.6715506715506727
4	F	151647	2657	1.752095326646752	9223	190	2.0600672232462323	-0.307972
5	W	151574	3441	2.270178262762743	9189	203	2.209163129829143	0.0610151
12	T	94716	539	0.5690696397651929	5546	37	0.6671474936891454	-0.0980779
7	M	148366	1627	1.0966124314195975	8980	101	1.1247216035634744	-0.0281092
5	E	151574	2255	1.487722168709673	9189	116	1.2623789313309393	0.22534323737873385
11	R	113556	1584	1.3949064778611435	6699	120	1.7913121361397222	-0.396406
6	M	150329	1208	0.8035708346360316	9105	90	0.9884678747940692	-0.184897
2	A	151654	674	0.4444327218536933	9237	50	0.5413012882970661	-0.0968686
1	G	151655	854	0.56312	9243	412	4.457427242237369	-3.89431
1	M	151655	24	0.015825393162111373	9243	3	0.032457	-0.0166316
3	M	151651	884	0.5829173562983428	9232	46	0.49826689774696703	0.0846505
2	P	151654	1248	0.8229258707320611	9237	148	1.6022518133593158	-0.779326
11	P	113556	2231	1.9646694142097292	6699	125	1.8659501418122109	0.0987193
2	V	151654	784	0.5169662521265512	9237	46	0.49799718523330083	0.018969066893250397
4	W	151647	2898	1.9110170329779026	9223	176	1.908272796270194	0.00274424
12	R	94716	840	0.8868617762574433	5546	48	0.865489	0.0213731
7	I	148366	1339	0.9024978768720597	8980	88	0.9799554565701559	-0.0774576
16	M	18517	1117	6.032294648161149	1069	83	7.764265668849392	-1.73197
18	Y	4039	1723	42.65907402822481	241	114	47.30290456431535	-4.64383
8	I	144304	675	0.467763	8715	45	0.5163511187607573	-0.0485886
6	Q	150329	1195	0.7949231352566705	9105	60	0.6589785831960462	0.13594455206062428
14	E	52747	80	0.15166739340626006	3089	3	0.0971188	0.054548584730313154
15	G	33224	174	0.5237177943655189	1943	10	0.514668	0.00904975
10	I	128286	328	0.2556787178647709	7630	28	0.3669724770642202	-0.111294
1	Y	151655	143	0.094293	9243	56	0.6058638970031376	-0.511571
9	I	137558	521	0.37874932755637625	8288	33	0.3981660231660232	-0.0194167
13	T	74253	217	0.2922440844140977	4361	11	0.2522357257509745	0.0400084
6	E	150329	1395	0.9279646641699206	9105	102	1.1202635914332784	-0.192299
11	I	113556	207	0.18228891472049033	6699	9	0.13434841021047916	0.0479405
14	P	52747	187	0.3545225320871329	3089	8	0.2589834898025251	0.095539
15	L	33224	64	0.1926318324103058	1943	5	0.2573340195573855	-0.0647022
17	L	9063	7	0.0772371	NA	NA	NA	NA
1	L	151655	267	0.17605749892848901	9243	36	0.3894839337877313	-0.213426
2	C	151654	179	0.11803183562583248	9237	11	0.11908628342535456	-0.00105445
12	E	94716	490	0.5173360361501752	5546	27	0.48683736025964663	0.0304987
12	C	94716	84	0.0886862	5546	13	0.23440317345834838	-0.145717
6	K	150329	903	0.600683	9105	69	0.7578253706754531	-0.157143
12	K	94716	156	0.16470290130495374	5546	12	0.2163721601153985	-0.0516693
10	K	128286	467	0.3640303696428293	7630	31	0.4062909567496723	-0.0422606
2	F	151654	362	0.238701	9237	44	0.47634513370141823	-0.237644
11	E	113556	869	0.7652611927154884	6699	43	0.6418868487834005	0.1233743439320879
9	K	137558	666	0.4841594091219704	8288	41	0.4946911196911197	-0.0105317
14	G	52747	402	0.7621286518664568	3089	29	0.9388151505341535	-0.176686
9	Q	137558	409	0.2973291266229518	8288	22	0.2654440154440154	0.0318851
2	W	151654	199	0.13121975022089757	9237	19	0.20569448955288513	-0.0744747
2	D	151654	419	0.27628681076661343	9237	68	0.7361697520840099	-0.459883
1	N	151655	58	0.0382447	9243	10	0.10818998160770313	-0.0699453
1	S	151655	302	0.1991361972899014	9243	43	0.46521692091312344	-0.266081
2	H	151654	327	0.2156224036293141	9237	31	0.33560679874418103	-0.119984
14	S	52747	218	0.4132936470320587	3089	16	0.5179669796050502	-0.104673
15	R	33224	51	0.15350349145196243	1943	4	0.2058672156459084	-0.0523637
10	Q	128286	234	0.1824049389645012	7630	10	0.1310615989515072	0.0513433
6	C	150329	336	0.22350976857426047	9105	19	0.2086765513454146	0.014833217228845869
1	E	151655	209	0.13781279878671987	9243	35	0.3786649356269609	-0.240852
1	K	151655	72	0.0474762	9243	10	0.10818998160770313	-0.0607138
13	N	74253	205	0.2760831212206914	4361	5	0.11465260261407935	0.16143051860661206
2	Q	151654	259	0.1707834940060928	9237	16	0.17321641225506115	-0.00243292
1	D	151655	61	0.0402229	9243	29	0.31375094666233905	-0.273528
7	C	148366	305	0.20557270533680225	8980	18	0.20044543429844097	0.00512727
18	A	4039	142	3.51572	241	10	4.149377593360995	-0.633656
19	M	1638	85	5.1892551892551895	84	6	7.142857142857142	-1.9536
20	D	619	133	21.486268174474958	31	7	22.58064516129032	-1.09438
21	Y	221	119	53.84615384615385	12	7	58.333333333333336	-4.48718
12	I	94716	124	0.13091769078086068	5546	7	0.12621709340064913	0.0047006
10	C	128286	242	0.18864100525388586	7630	14	0.1834862385321101	0.00515477
8	C	144304	291	0.20165761170861515	8715	21	0.24096385542168677	-0.0393062
13	S	74253	563	0.7582185231573135	4361	36	0.8254987388213713	-0.0672802
11	K	113556	299	0.2633062101518194	6699	20	0.29855202268995373	-0.0352458
16	P	18517	18	0.097208	1069	3	0.2806361085126286	-0.183428
13	I	74253	60	0.0808048	4361	6	0.13758312313689522	-0.0567783
5	C	151574	332	0.21903492683441753	9189	28	0.30471215583850253	-0.0856772
14	N	52747	98	0.18579255692266858	3089	5	0.16186468112657817	0.023927875796090403
9	C	137558	284	0.206458	8288	19	0.22924710424710426	-0.0227887
12	Q	94716	73	0.0770725	5546	3	0.054093040028849626	0.022979471479237706
14	H	52747	70	0.13270896923047756	3089	2	0.0647459	0.0679631
17	A	9063	494	5.450733752620545	543	16	2.9465930018416207	2.5041407507789244
18	M	4039	249	6.164892300074277	241	7	2.904564315352697	3.2603279847215796
19	D	1638	372	22.71062271062271	84	15	17.857142857142858	4.853479853479854
20	Y	619	305	49.27302100161551	31	14	45.16129032258064	4.111730679034871
13	E	74253	170	0.2289469785732563	4361	13	0.2980967667966063	-0.0691498
1	H	151655	106	0.0698955	9243	9	0.097371	-0.0274755
13	H	74253	170	0.2289469785732563	4361	15	0.343958	-0.115011
14	R	52747	135	0.25593872637306386	3089	4	0.12949174490126256	0.1264469814718013
1	C	151655	36	0.023738089743167056	9243	1	0.010818998160770312	0.012919091582396744
1	F	151655	104	0.0685767	9243	14	0.1514659742507844	-0.0828893
1	I	151655	83	0.054729484685635155	9243	7	0.075733	-0.0210035
13	C	74253	45	0.060603611975273725	4361	3	0.0687916	-0.00818795
11	Q	113556	154	0.13561590756983338	6699	11	0.16420361247947454	-0.0285877
16	T	18517	10	0.0540044	1069	2	0.18709073900841908	-0.133086
17	W	9063	59	0.6509985655963809	543	5	0.9208103130755065	-0.269812
18	W	4039	29	0.7179995048279277	NA	NA	NA	NA
20	F	619	24	3.877221324717286	31	1	3.225806451612903	0.651415
21	D	221	46	20.81447963800905	12	4	33.33333333333333	-12.5189
22	V	72	16	22.22222222222222	NA	NA	NA	NA
1	Q	151655	38	0.025056872506676337	9243	4	0.043276	-0.0182191
16	W	18517	138	0.7452611114111357	1069	9	0.841908	-0.0966472
18	F	4039	152	3.763307749442931	241	11	4.564315352697095	-0.801008
20	V	619	99	15.993537964458804	31	5	16.129032258064516	-0.135494
1	P	151655	76	0.050113745013352674	9243	51	0.551769	-0.501655
15	S	33224	60	0.1805923428846617	1943	4	0.2058672156459084	-0.0252749
17	S	9063	9	0.0993049	NA	NA	NA	NA
16	R	18517	12	0.0648053	1069	3	0.2806361085126286	-0.215831
17	P	9063	8	0.088271	NA	NA	NA	NA
19	F	1638	63	3.8461538461538463	84	1	1.1904761904761905	2.655677655677656
20	A	619	22	3.5541195476575123	31	1	3.225806451612903	0.32831309604460923
15	H	33224	12	0.0361185	NA	NA	NA	NA
13	K	74253	72	0.0969658	4361	5	0.11465260261407935	-0.0176868
14	I	52747	20	0.037916848351565016	3089	1	0.0323729	0.00554391
15	P	33224	62	0.18661208764748374	1943	2	0.1029336078229542	0.0836785
18	S	4039	2	0.0495172	NA	NA	NA	NA
20	W	619	3	0.48465266558966075	NA	NA	NA	NA
21	C	221	1	0.4524886877828055	NA	NA	NA	NA
22	KVLTKRSTTVLTGLGNAMDY	72	1	1.3888888888888888	NA	NA	NA	NA
14	T	52747	63	0.1194380723074298	3089	5	0.16186468112657817	-0.0424266
15	K	33224	13	0.0391283	1943	2	0.1029336078229542	-0.0638053
15	N	33224	30	0.0902962	NA	NA	NA	NA
15	I	33224	6	0.0180592	1943	1	0.0514668	-0.0334076
1	W	151655	16	0.010550262108074249	9243	6	0.064914	-0.0543637
16	H	18517	6	0.032402657017875466	NA	NA	NA	NA
21	V	221	37	16.7421	NA	NA	NA	NA
19	A	1638	52	3.1746031746031744	84	6	7.142857142857142	-3.96825
16	G	18517	48	0.25922125614300373	1069	1	0.0935454	0.16567588663879418
17	G	9063	20	0.22067747986317995	NA	NA	NA	NA
15	E	33224	32	0.0963159	1943	2	0.1029336078229542	-0.00661769
22	CGRVYYYGSSYAWFAY	72	1	1.3888888888888888	NA	NA	NA	NA
14	C	52747	20	0.037916848351565016	3089	4	0.12949174490126256	-0.0915749
17	E	9063	2	0.022067747986317998	NA	NA	NA	NA
22	GSRDYFDY	72	1	1.3888888888888888	NA	NA	NA	NA
18	I	4039	2	0.0495172	NA	NA	NA	NA
20	M	619	25	4.038772213247173	31	2	6.451612903225806	-2.41284
22	Y	72	33	45.83333333333333	5	4	80	-34.1667
16	N	18517	12	0.0648053	1069	2	0.18709073900841908	-0.122285
15	T	33224	26	0.0782567	1943	1	0.0514668	0.026789878005209634
16	L	18517	15	0.0810066	NA	NA	NA	NA
18	G	4039	6	0.14855162168853675	241	1	0.4149377593360996	-0.266386
17	T	9063	8	0.088271	NA	NA	NA	NA
20	G	619	4	0.6462035541195477	NA	NA	NA	NA
22	FDV	72	5	6.944444444444445	NA	NA	NA	NA
21	M	221	7	3.167420814479638	12	1	8.333333333333332	-5.16591
22	DY	72	7	9.722222222222223	5	1	20	-10.2778
17	I	9063	1	0.011033873993158999	NA	NA	NA	NA
18	L	4039	5	0.12379301807378064	NA	NA	NA	NA
15	C	33224	7	0.021069106669877196	NA	NA	NA	NA
19	I	1638	1	0.0610501	NA	NA	NA	NA
13	Q	74253	24	0.0323219	4361	3	0.0687916	-0.0364696
16	E	18517	6	0.032402657017875466	NA	NA	NA	NA
16	S	18517	21	0.11340929956256414	1069	5	0.4677268475210477	-0.354318
17	H	9063	2	0.022067747986317998	NA	NA	NA	NA
16	I	18517	1	0.00540044	NA	NA	NA	NA
19	S	1638	2	0.1221001221001221	84	1	1.1904761904761905	-1.06838
18	T	4039	3	0.0742758	NA	NA	NA	NA
18	E	4039	2	0.0495172	NA	NA	NA	NA
19	G	1638	4	0.2442002442002442	NA	NA	NA	NA
19	W	1638	6	0.3663003663003663	NA	NA	NA	NA
21	F	221	4	1.809954751131222	NA	NA	NA	NA
22	DV	72	4	5.555555555555555	NA	NA	NA	NA
16	Q	18517	2	0.010800885672625155	NA	NA	NA	NA
16	K	18517	5	0.027002214181562886	NA	NA	NA	NA
17	R	9063	1	0.011033873993158999	543	1	0.1841620626151013	-0.173128
14	Q	52747	12	0.0227501	3089	1	0.0323729	-0.00962283
16	C	18517	3	0.016201328508937733	NA	NA	NA	NA
19	P	1638	1	0.0610501	NA	NA	NA	NA
21	A	221	5	2.262443438914027	NA	NA	NA	NA
17	N	9063	3	0.0331016	NA	NA	NA	NA
15	Q	33224	3	0.00902962	NA	NA	NA	NA
17	C	9063	3	0.0331016	NA	NA	NA	NA
19	R	1638	1	0.0610501	NA	NA	NA	NA
22	WFAY	72	1	1.3888888888888888	NA	NA	NA	NA
20	E	619	1	0.16155088852988692	NA	NA	NA	NA
20	C	619	1	0.16155088852988692	NA	NA	NA	NA
22	GSSGLYYFDY	72	1	1.3888888888888888	NA	NA	NA	NA
19	L	1638	1	0.0610501	NA	NA	NA	NA
20	N	619	1	0.16155088852988692	NA	NA	NA	NA
21	W	221	1	0.4524886877828055	NA	NA	NA	NA
22	YFDV	72	1	1.3888888888888888	NA	NA	NA	NA
20	H	619	1	0.16155088852988692	NA	NA	NA	NA
21	H	221	1	0.4524886877828055	NA	NA	NA	NA
22	RLAGRTQEVDSVCASLTVDYLPWFAY	72	1	1.3888888888888888	NA	NA	NA	NA
17	Q	9063	1	0.011033873993158999	NA	NA	NA	NA
18	H	4039	1	0.0247586	NA	NA	NA	NA
20	L	NA	NA	NA	31	1	3.225806451612903	NA
