# Supplementary material for: VH-replacement shapes the antibody repertoire by removing the genes of non-functional heavy-chains
Source: EMBO J. 2025 Sep 5;44(20):5734–54. doi: 10.1038/s44318-025-00552-8 (PMC12528474; doi:10.1038/s44318-025-00552-8)
Supplement: Supplementary file 5 — Source data Fig. 3 [file 44318_2025_552_MOESM5_ESM.zip › SD_Figure_3/Fig 3A/VH5 no81X.xlsx]

## Sheet: VH5 no81X
pos	value	seq count pre B	sp residue count pre B	AA freq pre B	seq count pro B	sp residue count pro B	AA freq pro B	delta pro to pre %
1	A	19378	17527	90.4479	1224	1062	86.76470588235294	3.683224760644265
2	R	19376	17605	90.85982658959537	1220	1031	84.50819672131148	6.351629868283894
3	E	19369	1677	8.658165109195105	1218	109	8.949096880131362	-0.290932
4	S	19362	1049	5.417828736700754	1218	70	5.747126436781609	-0.329298
5	P	19353	727	3.756523536402625	1211	53	4.376548307184145	-0.620025
6	L	19261	1208	6.271740823425576	1197	78	6.516290726817042	-0.24455
7	F	19060	725	3.8037775445960125	1184	52	4.391891891891892	-0.588114
8	Y	18722	4212	22.49759641063989	1153	265	22.98352124891587	-0.485925
9	Y	17995	4160	23.117532647957766	1097	231	21.05742935278031	2.0601032951774556
10	G	16998	1023	6.018355100600071	1025	61	5.951219512195122	0.0671356
11	N	15347	107	0.6972046654069199	916	5	0.5458515283842794	0.15135313702264053
12	Y	12822	3943	30.75183278739666	761	220	28.909329829172144	1.8425029582245145
13	V	10291	519	5.043241667476436	619	31	5.008077544426494	0.035164123049941765
14	G	7589	69	0.9092106996969298	439	5	1.1389521640091116	-0.229741
15	Y	4890	1817	37.15746421267894	266	106	39.849624060150376	-2.69216
16	A	2808	176	6.267806267806268	155	20	12.903225806451612	-6.63542
17	M	1424	111	7.794943820224718	85	8	9.411764705882353	-1.61682
18	D	651	183	28.110599078341014	39	11	28.205128205128204	-0.0945291
19	Y	273	133	48.717948717948715	15	8	53.333333333333336	-4.61538
3	H	19369	2924	15.096287882699158	1218	149	12.233169129720855	2.8631187529783038
4	E	19362	800	4.131804565644045	1218	44	3.6124794745484397	0.5193250910956055
5	E	19353	281	1.4519712706040406	1211	12	0.990917	0.46105467275102663
6	V	19261	694	3.6031358704117125	1197	42	3.508771929824561	0.0943639
7	Y	19060	4793	25.14690451206716	1184	297	25.084459459459456	0.0624451
9	F	17995	1691	9.397054737427062	1097	99	9.02461	0.3724421576640715
10	D	16998	2227	13.1015	1025	137	13.365853658536587	-0.264312
11	Y	15347	4742	30.898546947286114	916	287	31.33187772925764	-0.433331
2	K	19376	149	0.7689925681255161	1220	13	1.0655737704918031	-0.296581
4	L	19362	1258	6.49726	1218	72	5.911330049261084	0.5859326302141765
5	G	19353	3113	16.085361442670386	1211	174	14.368290668868703	1.7170707738016837
6	R	19261	632	3.281241887752453	1197	50	4.177109440267335	-0.895868
7	V	19060	861	4.517313746065057	1184	69	5.827702702702703	-1.31039
8	P	18722	731	3.904497382758252	1153	33	2.8620988725065044	1.0423985102517475
9	L	17995	449	2.495137538205057	1097	27	2.461257976298997	0.0338796
10	Y	16998	4461	26.244264031062475	1025	268	26.146341463414636	0.0979226
11	W	15347	851	5.545057665993354	916	45	4.912663755458515	0.6323939105348391
13	F	10291	1216	11.8162	619	70	11.308562197092083	0.5075878369182174
14	D	7589	1756	23.138753458953747	439	82	18.678815489749432	4.459937969204315
15	V	4890	573	11.717791411042946	266	25	9.398496240601503	2.3192951704414426
3	D	19369	3443	17.77582735298673	1218	231	18.96551724137931	-1.18969
4	I	19362	496	2.561718830699308	1218	38	3.1198686371100166	-0.55815
5	T	19353	1089	5.627034568283987	1211	79	6.5235342691990095	-0.8965
6	T	19261	1287	6.6818960593946315	1197	103	8.60485	-1.92295
8	V	18722	1008	5.384040166648862	1153	78	6.764960971379011	-1.38092
9	A	17995	1676	9.313698249513754	1097	99	9.02461	0.28908566975076333
3	T	19369	278	1.4352831844700293	1218	26	2.134646962233169	-0.699364
4	G	19362	4417	22.81272595806218	1218	255	20.935960591133004	1.8767653669291775
5	D	19353	1728	8.928848240582855	1211	104	8.587943848059455	0.34090439252340055
6	G	19261	2923	15.175743730855096	1197	147	12.280701754385964	2.895041976469132
9	D	17995	1714	9.524868018894137	1097	105	9.571558796718323	-0.0466908
10	F	16998	1730	10.17766796093658	1025	90	8.780487804878048	1.397180156058532
11	D	15347	2096	13.657392324232747	916	112	12.22707423580786	1.4303180884248867
4	K	19362	305	1.5752504906517921	1218	17	1.3957307060755337	0.1795197845762584
5	R	19353	791	4.087221619387175	1211	48	3.963666391412056	0.12355522797511886
7	S	19060	2123	11.138509968520461	1184	116	9.797297297297296	1.3412126712231647
8	S	18722	2441	13.038136951180428	1153	145	12.575888985255853	0.4622479659245755
9	H	17995	198	1.1003056404556821	1097	14	1.276207839562443	-0.175902
10	W	16998	920	5.412401458995176	1025	55	5.365853658536586	0.046547800458590416
12	F	12822	1665	12.985493682732804	761	122	16.031537450722734	-3.04604
13	D	10291	2238	21.747157710620932	619	121	19.547657512116317	2.199500198504616
14	V	7589	654	8.617736197127421	439	42	9.567198177676538	-0.949462
3	A	19369	577	2.9789870411482267	1218	39	3.201970443349754	-0.222983
4	Y	19362	2271	11.729160210722032	1218	156	12.807881773399016	-1.07872
5	Y	19353	4930	25.47408670490363	1211	279	23.038810900082577	2.435275804821053
6	S	19261	1554	8.068116920201444	1197	83	6.9340016708437755	1.1341152493576683
7	I	19060	204	1.0703043022035676	1184	20	1.6891891891891893	-0.618885
8	L	18722	559	2.9857921162268988	1153	41	3.5559410234171724	-0.570149
10	A	16998	2037	11.983762795623013	1025	123	12	-0.0162372
4	R	19362	1834	9.472161966738973	1218	132	10.83743842364532	-1.36528
6	Y	19261	5501	28.560303203364313	1197	331	27.652464494569756	0.9078387087945572
7	D	19060	1517	7.959076600209864	1184	91	7.685810810810811	0.2732657893990522
8	G	18722	2165	11.563935476978955	1153	131	11.361665221162186	0.20227025581676905
11	M	15347	913	5.949045416042223	916	46	5.021834061135371	0.9272113549068521
12	D	12822	2129	16.60427390422711	761	127	16.68856767411301	-0.0842938
13	Y	10291	3418	33.21348751336119	619	222	35.864297253634895	-2.65081
3	L	19369	970	5.008002478186794	1218	43	3.5303776683087027	1.4776248098780909
5	V	19353	665	3.4361597685113416	1211	44	3.633360858794385	-0.197201
10	L	16998	298	1.7531474291093068	1025	16	1.5609756097560976	0.19217181935320915
11	A	15347	1980	12.90154427575422	916	101	11.026200873362445	1.8753434023917759
12	W	12822	648	5.053813757604118	761	37	4.862023653088042	0.19179010451607592
14	A	7589	728	9.592831730135723	439	43	9.79499	-0.202157
6	D	19261	1396	7.24781	1197	98	8.187134502923977	-0.939328
7	G	19060	2666	13.987408184679959	1184	141	11.908783783783784	2.0786244008961745
11	F	15347	1709	11.135726852153516	916	120	13.100436681222707	-1.96471
12	A	12822	1716	13.383247543284979	761	102	13.403416557161629	-0.020169
8	F	18722	1137	6.073069116547377	1153	73	6.331309627059845	-0.258241
4	A	19362	702	3.6256585063526496	1218	41	3.3661740558292284	0.2594844505234213
5	L	19353	1270	6.562290084224669	1211	99	8.175061932287365	-1.61277
1	T	19378	1688	8.710909278563319	1224	101	8.251633986928104	0.4592752916352154
5	I	19353	697	3.6015088100036166	1211	45	3.7159372419488026	-0.114428
7	T	19060	1062	5.571878279118573	1184	75	6.33446	-0.762581
9	V	17995	869	4.8291191997777165	1097	50	4.557885141294439	0.27123405848327753
11	R	15347	212	1.3813774679090376	916	15	1.6375545851528384	-0.256177
10	M	16998	716	4.212260265913637	1025	36	3.5122	0.7000651439624166
2	N	19376	112	0.5780346820809248	1220	8	0.6557377049180327	-0.077703
3	Y	19369	479	2.4730239041767774	1218	36	2.955665024630542	-0.482641
4	D	19362	1784	9.21392	1218	92	7.55337	1.6605580073303905
7	P	19060	560	2.9380902413431267	1184	31	2.6182432432432434	0.31984699809988326
2	S	19376	726	3.7469033856317093	1220	68	5.573770491803279	-1.82687
3	G	19369	1961	10.124425628581754	1218	135	11.083743842364532	-0.959318
4	W	19362	339	1.750852184691664	1218	30	2.4630541871921183	-0.712202
7	R	19060	748	3.924449108079748	1184	59	4.983108108108108	-1.05866
8	D	18722	1454	7.766264288003419	1153	90	7.805724197745014	-0.0394599
3	R	19369	1985	10.248334968248232	1218	128	10.50903119868637	-0.260696
8	R	18722	668	3.567994872342698	1153	38	3.295750216825672	0.27224465551702615
9	G	17995	1489	8.274520700194499	1097	84	7.657247037374658	0.6172736628198408
3	P	19369	1382	7.135112809127989	1218	104	8.538587848932677	-1.40348
3	V	19369	596	3.0770819350508543	1218	41	3.3661740558292284	-0.289092
7	N	19060	591	3.1007345225603355	1184	33	2.7871621621621623	0.31357236039817327
3	Q	19369	1494	7.713356394238216	1218	71	5.829228243021347	1.8841281512168697
5	N	19353	595	3.0744587402469903	1211	25	2.064409578860446	1.010049161386544
5	A	19353	685	3.539502919444014	1211	48	3.963666391412056	-0.424163
9	S	17995	2059	11.44206724090025	1097	132	12.03281677301732	-0.59075
10	S	16998	1294	7.612660312977998	1025	79	7.7073170731707314	-0.0946568
11	P	15347	313	2.0394865446015507	916	21	2.292576419213974	-0.25309
12	P	12822	149	1.1620652004367493	761	15	1.971090670170828	-0.809025
13	G	10291	132	1.2826741813234865	619	9	1.4539579967689822	-0.171284
14	F	7589	806	10.620635129793122	439	40	9.111617312072893	1.5090178177202294
15	A	4890	354	7.2392638036809815	266	19	7.142857142857142	0.0964067
16	Y	2808	1007	35.86182336182336	155	52	33.5484	2.3134362650491624
4	P	19362	1205	6.223530627001343	1218	80	6.568144499178982	-0.344614
6	I	19261	391	2.0300088261253313	1197	29	2.4227234753550544	-0.392715
9	W	17995	752	4.178938594053904	1097	41	3.7374658158614404	0.4414727781924639
3	N	19369	263	1.3578398471784812	1218	16	1.3136288998357963	0.044210947342684825
5	W	19353	426	2.2012091148659123	1211	26	2.1469859620148637	0.0542232
8	T	18722	699	3.733575472705907	1153	42	3.6426712922810056	0.0909042
10	P	16998	474	2.7885633603953406	1025	25	2.4390243902439024	0.3495389701514382
13	A	10291	1192	11.582936546496938	619	87	14.054927302100161	-2.47199
14	Y	7589	2686	35.39333245486888	439	167	38.041002277904326	-2.64767
5	S	19353	1163	6.0094042267348735	1211	91	7.514450867052023	-1.50505
6	N	19261	588	3.052800996832979	1197	38	3.1746031746031744	-0.121802
12	M	12822	1011	7.884885353299017	761	46	6.044678055190539	1.8402072981084787
4	H	19362	397	2.0504080157008575	1218	23	1.8883415435139574	0.16206647218690007
13	M	10291	857	8.327664949956272	619	38	6.138933764135703	2.1887311858205694
11	T	15347	153	0.9969375122173715	916	11	1.2008733624454149	-0.203936
14	M	7589	587	7.73488	439	28	6.378132118451026	1.3567473123040141
15	D	4890	1252	25.60327198364008	266	62	23.308270676691727	2.295001306948354
5	K	19353	145	0.7492378442618716	1211	7	0.5780346820809248	0.17120316218094678
6	E	19261	184	0.9552982711178027	1197	10	0.835422	0.11987638306433579
8	A	18722	1422	7.595342377951074	1153	94	8.152645273200347	-0.557303
9	M	17995	730	4.0566824117810505	1097	44	4.010938924339107	0.045743487441943564
2	L	19376	60	0.3096614368290669	1220	8	0.6557377049180327	-0.346076
3	C	19369	43	0.22200423356910529	1218	2	0.16420361247947454	0.057800621089630744
11	S	15347	619	4.033361569036294	916	50	5.458515283842795	-1.42515
12	L	12822	106	0.8267041023241304	761	8	1.0512483574244416	-0.224544
5	M	19353	169	0.8732496253810779	1211	9	0.7431874483897605	0.1300621769913174
6	A	19261	621	3.2241316650225844	1197	47	3.9264828738512945	-0.702351
6	F	19261	598	3.1047193811328593	1197	37	3.091060985797828	0.013658395335031326
12	S	12822	202	1.5754172515988145	761	17	2.2339027595269383	-0.658486
16	F	2808	174	6.196581196581197	155	11	7.096774193548387	-0.900193
17	D	1424	362	25.42134831460674	85	23	27.058823529411764	-1.63748
18	V	651	138	21.19815668202765	39	10	25.64102564102564	-4.44287
9	P	17995	530	2.945262572936927	1097	39	3.555150410209663	-0.609888
11	C	15347	26	0.16941421776242915	916	1	0.10917030567685589	0.0602439
9	E	17995	253	1.405946096137816	1097	17	1.5496809480401095	-0.143735
4	T	19362	725	3.744447887614916	1218	44	3.6124794745484397	0.13196841306647622
8	W	18722	626	3.3436598653989957	1153	33	2.8620988725065044	0.4815609928924913
2	G	19376	106	0.5470685383980182	1220	19	1.557377049180328	-1.01031
6	M	19261	191	0.9916411401277192	1197	15	1.2531328320802004	-0.261492
5	H	19353	232	1.1987805508189944	1211	20	1.6515276630883566	-0.452747
7	M	19060	256	1.3431269674711437	1184	18	1.5202702702702704	-0.177143
4	Q	19362	223	1.1517405226732775	1218	21	1.7241379310344827	-0.572397
6	Q	19261	125	0.6489798037485074	1197	5	0.4177109440267335	0.2312688597217739
6	P	19261	581	3.016458127823062	1197	30	2.506265664160401	0.5101924636626611
8	H	18722	157	0.8385856211943168	1153	10	0.8673026886383347	-0.0287171
3	S	19369	459	2.3697661211213794	1218	29	2.380952380952381	-0.0111863
7	Q	19060	80	0.4197271773347324	1184	13	1.097972972972973	-0.678246
1	V	19378	28	0.14449375580555268	1224	1	0.0816993	0.0627944
7	A	19060	1074	5.634837355718783	1184	60	5.0675675675675675	0.5672697881512159
16	V	2808	494	17.59259259259259	155	22	14.193548387096774	3.3990442054958176
3	W	19369	180	0.9293200474985802	1218	10	0.8210180623973727	0.10830198510120748
8	N	18722	446	2.382224121354556	1153	23	1.9948	0.38742793748638604
10	H	16998	115	0.67655	1025	6	0.5853658536585366	0.0911843
10	R	16998	353	2.0767149076361924	1025	30	2.9268292682926833	-0.850114
12	G	12822	319	2.487911402277336	761	21	2.759526938239159	-0.271616
15	F	4890	408	8.343558282208589	266	29	10.902255639097744	-2.5587
16	D	2808	711	25.320512820512818	155	35	22.58064516129032	2.7398676592224973
17	Y	1424	526	36.93820224719101	85	33	38.82352941176471	-1.88533
9	I	17995	73	0.405668	1097	5	0.4557885141294439	-0.0501203
3	F	19369	137	0.707316	1218	12	0.9852216748768473	-0.277906
4	F	19362	330	1.7043693833281686	1218	25	2.052545155993432	-0.348176
11	G	15347	616	4.0138137746790905	916	40	4.366812227074235	-0.352998
4	N	19362	544	2.8096271046379506	1218	35	2.8735632183908044	-0.0639361
9	T	17995	403	2.2395109752709086	1097	41	3.7374658158614404	-1.49795
10	V	16998	591	3.476879632897988	1025	37	3.6097560975609753	-0.132876
11	V	15347	526	3.4273799439629897	916	34	3.711790393013101	-0.28441
13	P	10291	66	0.6413370906617433	619	6	0.9693053311793215	-0.327968
13	L	10291	47	0.4567097463803323	619	2	0.32310177705977383	0.13360796932055846
15	W	4890	67	1.3701431492842535	266	2	0.7518796992481203	0.6182634500361333
17	A	1424	51	3.581460674157303	85	1	1.1764705882352942	2.404990085922009
18	Y	651	246	37.78801843317972	39	15	38.46153846153847	-0.67352
9	Q	17995	50	0.27785495971103086	1097	2	0.18231540565177756	0.0955396
8	E	18722	243	1.2979382544599936	1153	12	1.0407632263660018	0.25717502809399173
10	K	16998	66	0.3882809742322626	1025	3	0.2926829268292683	0.095598
9	R	17995	495	2.750764101139205	1097	39	3.555150410209663	-0.804386
15	M	4890	365	7.464212678936605	266	16	6.015037593984962	1.4491750849516425
13	S	10291	71	0.6899232338936935	619	4	0.6462035541195477	0.043719679774145814
14	P	7589	23	0.3030702332323099	439	2	0.45558086560364464	-0.152511
16	W	2808	25	0.8903133903133903	155	1	0.6451612903225806	0.24515209999080967
17	F	1424	79	5.547752808988764	85	3	3.5294117647058822	2.0183410442828817
18	A	651	17	2.61137	39	1	2.564102564102564	0.0472646
7	L	19060	799	4.19203	1184	52	4.391891891891892	-0.199867
8	Q	18722	82	0.4379873945091336	1153	7	0.6071118820468344	-0.169124
7	E	19060	212	1.1122770199370409	1184	8	0.6756756756756757	0.4366013442613652
6	K	19261	104	0.5399511967187581	1197	8	0.6683375104427736	-0.128386
10	E	16998	201	1.1824920578891633	1025	15	1.4634146341463417	-0.280923
7	H	19060	156	0.8184679958027283	1184	13	1.097972972972973	-0.279505
13	R	10291	48	0.46642697502672237	619	3	0.48465266558966075	-0.0182257
17	V	1424	277	19.452247191011235	85	15	17.647058823529413	1.805188367481822
7	W	19060	515	2.7019937040923403	1184	24	2.027027027027027	0.6749666770653131
13	W	10291	355	3.4496161694684675	619	21	3.392568659127625	0.0570475
8	M	18722	439	2.3448349535306057	1153	20	1.7346053772766694	0.6102295762539363
12	V	12822	473	3.688972079238808	761	29	3.8107752956636007	-0.121803
10	N	16998	160	0.9412872102600306	1025	14	1.3658536585365855	-0.424566
15	S	4890	9	0.18404907975460122	NA	NA	NA	NA
16	S	2808	3	0.10683760683760685	NA	NA	NA	NA
17	G	1424	2	0.1404494382022472	NA	NA	NA	NA
18	G	651	1	0.15360983102918588	NA	NA	NA	NA
19	F	273	7	2.564102564102564	15	1	6.666666666666667	-4.10256
20	A	83	3	3.614457831325301	NA	NA	NA	NA
21	Y	23	13	56.52173913043478	2	1	50	6.521739130434781
12	R	12822	126	0.9826860084230229	761	6	0.7884362680683311	0.19424974035469178
1	R	19378	10	0.0516049	1224	3	0.24509803921568626	-0.193493
2	V	19376	46	0.23740710156895128	NA	NA	NA	NA
5	F	19353	481	2.4854	1211	38	3.137902559867878	-0.6525
6	W	19261	471	2.4453559005243757	1197	34	2.8404344193817876	-0.395079
9	K	17995	71	0.39455404278966383	1097	5	0.4557885141294439	-0.0612345
1	L	19378	16	0.0825679	1224	1	0.0816993	8.685140550870746e-4
4	V	19362	500	2.582377853527528	1218	31	2.5451559934318557	0.0372219
11	L	15347	187	1.2184791815990095	916	16	1.7467248908296942	-0.528246
16	M	2808	203	7.229344729344729	155	10	6.451612903225806	0.7777318261189228
13	T	10291	29	0.28179963074531145	619	1	0.16155088852988692	0.12024874221542453
8	I	18722	97	0.5181070398461703	1153	8	0.6938421509106678	-0.175735
14	S	7589	22	0.28989326657003556	439	4	0.9111617312072893	-0.621268
2	T	19376	172	0.8876961189099917	1220	8	0.6557377049180327	0.23195841399195893
5	Q	19353	113	0.5838888027695965	1211	9	0.7431874483897605	-0.159299
2	I	19376	146	0.7535094962840627	1220	9	0.7377049180327869	0.0158046
2	H	19376	9	0.0464492	NA	NA	NA	NA
2	E	19376	10	0.051610239471511145	1220	4	0.32786885245901637	-0.276259
6	H	19261	183	0.9501064326878148	1197	10	0.835422	0.11468454463434785
9	N	17995	304	1.6893581550430674	1097	23	2.096627164995442	-0.407269
12	C	12822	9	0.0701919	761	1	0.1314060446780552	-0.0612142
11	E	15347	107	0.6972046654069199	916	4	0.43668122270742354	0.2605234426994964
10	T	16998	229	1.3472173196846686	1025	20	1.951219512195122	-0.604002
11	I	15347	31	0.20199387502443472	916	4	0.43668122270742354	-0.234687
3	K	19369	242	1.2494191749703134	1218	17	1.3957307060755337	-0.146312
10	C	16998	27	0.15884221673138016	1025	5	0.4878048780487805	-0.328963
3	I	19369	224	1.1564871702204553	1218	15	1.2315270935960592	-0.0750399
12	E	12822	65	0.5069411948214008	761	1	0.1314060446780552	0.3755351501433456
13	K	10291	17	0.16519288698863083	NA	NA	NA	NA
15	L	4890	7	0.14314928425357873	NA	NA	NA	NA
19	V	273	59	21.611721611721613	15	3	20	1.611721611721613
14	W	7589	177	2.332323099222559	439	17	3.8724373576309796	-1.54011
7	C	19060	26	0.13641133263378805	1184	4	0.33783783783783783	-0.201427
2	C	19376	9	0.0464492	NA	NA	NA	NA
4	C	19362	81	0.41834521227145954	1218	4	0.3284072249589491	0.089938
2	M	19376	23	0.11870355078447564	1220	6	0.49180327868852464	-0.3731
10	Q	16998	31	0.18237439698788094	1025	1	0.097561	0.0848134
7	K	19060	92	0.4826862539349423	1184	8	0.6756756756756757	-0.192989
13	Q	10291	1	0.00971723	NA	NA	NA	NA
14	R	7589	18	0.2371853999209382	439	3	0.683371	-0.446186
18	M	651	33	5.0691244239631335	NA	NA	NA	NA
19	D	273	53	19.413919413919416	15	1	6.666666666666667	12.747252747252748
20	Y	83	44	53.01204819277109	4	1	25	28.01204819277109
11	H	15347	114	0.7428161855737277	916	4	0.43668122270742354	0.3061349628663042
13	N	10291	25	0.24293071615975123	619	1	0.16155088852988692	0.0813798
2	A	19376	36	0.18579686209744012	1220	4	0.32786885245901637	-0.142072
12	I	12822	22	0.17158009670878177	761	1	0.1314060446780552	0.040174052030726576
1	G	19378	28	0.14449375580555268	1224	8	0.6535947712418301	-0.509101
13	I	10291	10	0.0971723	619	1	0.16155088852988692	-0.0643786
14	L	7589	19	0.25036236658321254	439	1	0.22779043280182232	0.0225719
3	M	19369	55	0.2839589034023439	1218	5	0.41050903119868637	-0.12655
8	K	18722	101	0.5394722786027134	1153	7	0.6071118820468344	-0.0676396
12	N	12822	68	0.5303384807362346	761	4	0.5256241787122208	0.0047143
4	M	19362	102	0.5268050821196157	1218	8	0.6568144499178982	-0.130009
2	Y	19376	63	0.32514450867052025	1220	17	1.3934426229508197	-1.0683
15	R	4890	6	0.1226993865030675	266	1	0.37593984962406013	-0.25324
9	C	17995	29	0.1611558766323979	NA	NA	NA	NA
12	T	12822	82	0.6395258150054594	761	2	0.2628120893561104	0.37671372564934896
15	Q	4890	2	0.0408998	NA	NA	NA	NA
18	F	651	27	4.147465437788019	39	2	5.128205128205128	-0.98074
12	Q	12822	12	0.0935891	NA	NA	NA	NA
12	K	12822	12	0.0935891	NA	NA	NA	NA
6	C	19261	29	0.1505633144696537	1197	2	0.1670843776106934	-0.0165211
12	H	12822	65	0.5069411948214008	761	2	0.2628120893561104	0.24412910546529037
11	Q	15347	15	0.097739	NA	NA	NA	NA
8	C	18722	35	0.18694583911975218	1153	3	0.26019080659150046	-0.073245
11	K	15347	30	0.19547794357203363	NA	NA	NA	NA
15	G	4890	14	0.28629856850715746	266	3	1.1278195488721803	-0.841521
14	H	7589	9	0.1185926999604691	NA	NA	NA	NA
1	Q	19378	1	0.00516049	NA	NA	NA	NA
10	I	16998	45	0.2647370278856336	1025	4	0.3902439024390244	-0.125507
5	C	19353	53	0.2738593499715806	1211	1	0.0825764	0.19128296681716278
2	W	19376	12	0.061932287365813375	1220	5	0.4098360655737705	-0.347904
1	W	19378	6	0.0309629	NA	NA	NA	NA
2	D	19376	29	0.14966969446738235	1220	9	0.7377049180327869	-0.588035
1	S	19378	15	0.0774074	1224	4	0.32679738562091504	-0.24939
17	S	1424	1	0.0702247	NA	NA	NA	NA
2	P	19376	46	0.23740710156895128	1220	7	0.5737704918032787	-0.336363
13	E	10291	20	0.194345	619	1	0.16155088852988692	0.0327937
13	H	10291	23	0.22349625886697116	NA	NA	NA	NA
14	T	7589	7	0.0922388	439	1	0.22779043280182232	-0.135552
1	E	19378	6	0.0309629	1224	2	0.16339869281045752	-0.132436
2	Q	19376	8	0.041288191577208914	1220	1	0.0819672	-0.040679
14	N	7589	9	0.1185926999604691	439	2	0.45558086560364464	-0.336988
16	T	2808	3	0.10683760683760685	155	1	0.6451612903225806	-0.538324
2	F	19376	9	0.0464492	1220	3	0.24590163934426232	-0.199452
1	I	19378	4	0.020642	1224	2	0.16339869281045752	-0.142757
17	P	1424	1	0.0702247	NA	NA	NA	NA
18	W	651	4	0.6144393241167435	NA	NA	NA	NA
20	V	83	17	20.481927710843372	4	1	25	-4.51807
14	E	7589	7	0.0922388	439	1	0.22779043280182232	-0.135552
1	F	19378	7	0.0361234	1224	1	0.0816993	-0.0455759
15	P	4890	5	0.10224948875255625	NA	NA	NA	NA
1	P	19378	5	0.0258025	1224	7	0.5718954248366013	-0.546093
15	H	4890	5	0.10224948875255625	266	1	0.37593984962406013	-0.27369
17	W	1424	11	0.7724719101123595	85	2	2.3529411764705883	-1.58047
20	D	83	13	15.66265060240964	4	2	50	-34.3373
21	V	23	4	17.391304347826086	2	1	50	-32.6087
1	N	19378	5	0.0258025	1224	1	0.0816993	-0.0558969
1	D	19378	12	0.0619259	1224	10	0.8169934640522877	-0.755068
1	C	19378	3	0.015481473836309215	1224	1	0.0816993	-0.0662179
16	E	2808	2	0.0712251	NA	NA	NA	NA
17	H	1424	1	0.0702247	NA	NA	NA	NA
19	M	273	9	3.296703296703297	15	1	6.666666666666667	-3.36996
13	C	10291	7	0.0680206	619	1	0.16155088852988692	-0.0935303
19	A	273	10	3.6630036630036633	15	1	6.666666666666667	-3.00366
20	M	83	2	2.4096385542168677	NA	NA	NA	NA
21	D	23	4	17.391304347826086	NA	NA	NA	NA
22	Y	7	2	28.57142857142857	NA	NA	NA	NA
1	Y	19378	7	0.0361234	1224	19	1.5522875816993464	-1.51616
1	H	19378	3	0.015481473836309215	1224	1	0.0816993	-0.0662179
15	I	4890	1	0.0204499	NA	NA	NA	NA
16	K	2808	1	0.0356125	NA	NA	NA	NA
1	M	19378	2	0.010321	NA	NA	NA	NA
14	C	7589	1	0.013176966662274345	NA	NA	NA	NA
16	L	2808	2	0.0712251	155	1	0.6451612903225806	-0.573936
16	G	2808	4	0.14245014245014245	155	1	0.6451612903225806	-0.502711
14	I	7589	5	0.0658848	NA	NA	NA	NA
1	K	19378	5	0.0258025	NA	NA	NA	NA
16	P	2808	3	0.10683760683760685	NA	NA	NA	NA
15	E	4890	2	0.0408998	266	1	0.37593984962406013	-0.33504
17	N	1424	1	0.0702247	NA	NA	NA	NA
20	F	83	2	2.4096385542168677	NA	NA	NA	NA
22	V	7	2	28.57142857142857	NA	NA	NA	NA
14	Q	7589	4	0.0527079	439	1	0.22779043280182232	-0.175083
15	N	4890	2	0.0408998	266	1	0.37593984962406013	-0.33504
15	T	4890	1	0.0204499	NA	NA	NA	NA
14	K	7589	2	0.0263539	NA	NA	NA	NA
17	I	1424	1	0.0702247	NA	NA	NA	NA
19	L	273	1	0.3663003663003663	NA	NA	NA	NA
21	A	23	1	4.3478260869565215	NA	NA	NA	NA
22	MDY	7	1	14.285714285714285	NA	NA	NA	NA
18	C	651	1	0.15360983102918588	NA	NA	NA	NA
20	R	83	2	2.4096385542168677	NA	NA	NA	NA
21	Q	23	1	4.3478260869565215	NA	NA	NA	NA
22	VYSNYGHYAMDY	7	1	14.285714285714285	NA	NA	NA	NA
18	S	651	1	0.15360983102918588	NA	NA	NA	NA
19	R	273	1	0.3663003663003663	NA	NA	NA	NA
22	FDV	7	1	14.285714285714285	NA	NA	NA	NA
16	R	NA	NA	NA	155	1	0.6451612903225806	NA
