# Supplementary material for: VH-replacement shapes the antibody repertoire by removing the genes of non-functional heavy-chains
Source: EMBO J. 2025 Sep 5;44(20):5734–54. doi: 10.1038/s44318-025-00552-8 (PMC12528474; doi:10.1038/s44318-025-00552-8)
Supplement: Supplementary file 6 — Source data Fig. 4 [file 44318_2025_552_MOESM6_ESM.zip]

Archive with 13 entries (12 files):
- SD_Figure_4/
- SD_Figure_4/.DS_Store
- __MACOSX/SD_Figure_4/._.DS_Store
- SD_Figure_4/Fig 4A.xlsx
- __MACOSX/SD_Figure_4/._Fig 4A.xlsx
- SD_Figure_4/Fig 4B.xlsx
- __MACOSX/SD_Figure_4/._Fig 4B.xlsx
- SD_Figure_4/Fig 4C.xlsx
- __MACOSX/SD_Figure_4/._Fig 4C.xlsx
- SD_Figure_4/FIG 4D.xlsx
- __MACOSX/SD_Figure_4/._FIG 4D.xlsx
- SD_Figure_4/Fig 4E.xlsx
- __MACOSX/SD_Figure_4/._Fig 4E.xlsx
