# Supplementary material for: VH-replacement shapes the antibody repertoire by removing the genes of non-functional heavy-chains
Source: EMBO J. 2025 Sep 5;44(20):5734–54. doi: 10.1038/s44318-025-00552-8 (PMC12528474; doi:10.1038/s44318-025-00552-8)
Supplement: Supplementary file 6 — Source data Fig. 4 [file 44318_2025_552_MOESM6_ESM.zip › SD_Figure_4/Fig 4A.xlsx]

## Sheet: Sheet1
	Productivity per VH/100%
	uMT	pro Bs	large pre B	small pre B
IGHV5-2	0.249727	0.162162	0.098652	0.128782
IGHV2-2	0.231613	0.0699548	0.419008	0.441288
IGHV5-4	0.261806	0.0765845	0.568561	0.553277
IGHV2-3	0.222892	0.0766498	0.444647	0.458425
IGHV5-6	0.247202	0.0928433	0.63665	0.630225
IGHV2-4	0.221818	0.135266	0.553333	0.609833
IGHV5-9	0.242815	0.173228	0.75891	0.772045
IGHV2-5	0.246154	0.156463	0.590164	0.621324
IGHV5-12	0.25188	0.141797	0.644322	0.681334
IGHV2-6	0.251093	0.136778	0.409177	0.45021
IGHV5-9-1	0.344828	0.173599	0.759536	0.791136
IGHV2-9-1	0.195946	0.208661	0.747857	0.768776
IGHV2-6-8	0.243934	0.15735	0.286783	0.297635
IGHV5-15	0.226804	0.203518	0.671658	0.69155
IGHV5-16	0.244565	0.197861	0.720573	0.695446
IGHV5-17	0.247353	0.2263	0.795952	0.783158
IGHV2-9	0.240218	0.1853	0.421918	0.416974
IGHV7-1	0.254692	0.203915	0.569843	0.601116
IGHV14-1	0.206379	0.300429	0.853125	0.836957
IGHV4-1	0.248062	0.218941	0.703219	0.730396
IGHV3-1	0.255655	0.114384	0.437552	0.454514
IGHV11-1	0.206863	0.141129	0.0767544	0.0520231
IGHV14-2	0.176171	0.27193	0.869341	0.854212
IGHV11-2	0.211144	0.168153	0.173348	0.179245
IGHV14-3	0.262003	0.271277	0.839054	0.853394
IGHV9-1	0.269231	0.271233	0.836735	0.826139
IGHV9-2	0.273486	0.243976	0.815273	0.812375
IGHV9-3	0.23835	0.294256	0.865941	0.871718
IGHV7-3	0.272048	0.260163	0.761121	0.782793
IGHV14-4	0.245614	0.28021	0.869243	0.844497
IGHV3-3	0.152439	0.179458	0.190521	0.227731
IGHV3-4	0.290503	0.188679	0.429134	0.398625
IGHV3-5	0.265027	0.22069	0.484127	0.565753
IGHV3-6	0.254509	0.268923	0.794966	0.797901
IGHV9-4	0.223199	0.213501	0.687464	0.712279
IGHV3-8	0.197984	0.178628	0.580496	0.604525
IGHV13-2	0.243792	0.188559	0.580683	0.600144
IGHV12-3	0.204128	0.178942	0.134821	0.188446
IGHV6-3	0.242553	0.325581	0.867994	0.885728
IGHV6-5	0.238095	0.211957	0.149606	0.184818
IGHV6-6	0.250495	0.279762	0.836833	0.82677
IGHV10-1	0.255398	0.23017	0.712007	0.755873
IGHV1-4	0.237721	0.294964	0.8241	0.83042
IGHV1-5	0.24024	0.311278	0.846672	0.855486
IGHV10-3	0.23719	0.236098	0.767324	0.78222
IGHV1-7	0.308943	0.257377	0.839126	0.833874
IGHV15-2	0.242984	0.189565	0.540359	0.57725
IGHV1-9	0.234444	0.299535	0.859952	0.836484
IGHV1-11	0.235732	0.178556	0.124501	0.133123
IGHV1-12	0.217765	0.310127	0.810987	0.822295
IGHV1-15	0.207006	0.305085	0.840257	0.828001
IGHV1-18	0.235544	0.230345	0.763934	0.763696
IGHV1-19	0.206696	0.298137	0.859387	0.860439
IGHV1-22	0.283582	0.31337	0.846279	0.833835
IGHV1-26	0.222179	0.261011	0.827064	0.832239
IGHV1-31	0.0851064	0.297521	0.787698	0.789916
IGHV1-34	0.210452	0.0712074	0.476079	0.507659
IGHV1-36	0.297521	0.219931	0.786851	0.770218
IGHV1-39	0.227446	0.27995	0.83591	0.830922
IGHV1-42	0.24878	0.283619	0.848177	0.835299
IGHV1-47	0.242199	0.191161	0.418116	0.449303
IGHV1-49	0.1	0.172012	0.284806	0.315358
IGHV1-50	0.225067	0.31422	0.860749	0.84954
IGHV1-52	0.201923	0.291667	0.808309	0.803636
IGHV1-53	0.248954	0.293121	0.848333	0.84174
IGHV8-6		0.209677	0.298246	0.28022
IGHV1-54	0.235037	0.287234	0.80084	0.820714
IGHV1-55	0.214545	0.333619	0.863649	0.856603
IGHV8-8	0.241338	0.340033	0.881151	0.881115
IGHV1-58	0.1	0.321918	0.834728	0.852891
IGHV1-59	0.270968	0.299663	0.869799	0.867352
IGHV1-61	0.211268	0.369231	0.842527	0.798333
IGHV1-62-2	0.200397	0.270431	0.780453	0.772823
IGHV1-63	0.172745	0.2	0.665888	0.687088
IGHV1-64	0.213263	0.3275	0.873071	0.878166
IGHV8-11	0.252827	0.153976	0.165629	0.221971
IGHV1-66	0.22695	0.349091	0.832562	0.817481
IGHV1-69	0.226103	0.277519	0.835327	0.826641
IGHV8-12	0.244012	0.303942	0.800596	0.808247
IGHV1-72	0.4	0.305349	0.826663	0.836556
IGHV1-74	0.251701	0.307155	0.867543	0.875139
IGHV1-75	0.236111	0.331892	0.857143	0.87292
IGHV1-76	0.221875	0.315385	0.835	0.840329
IGHV1-77	0.189944	0.19917	0.786239	0.811728
IGHV1-78	0.207483	0.285714	0.811703	0.822524
IGHV1-80	0.215645	0.343434	0.851551	0.851783
IGHV1-81	0.237624	0.33514	0.884144	0.895471
IGHV1-82	0.226744	0.322857	0.859793	0.867252
IGHV1-85	0.224409	0.324841	0.876088	0.876279
