# Supplementary material for: VH-replacement shapes the antibody repertoire by removing the genes of non-functional heavy-chains
Source: EMBO J. 2025 Sep 5;44(20):5734–54. doi: 10.1038/s44318-025-00552-8 (PMC12528474; doi:10.1038/s44318-025-00552-8)
Supplement: Supplementary file 6 — Source data Fig. 4 [file 44318_2025_552_MOESM6_ESM.zip › SD_Figure_4/Fig 4B.xlsx]

## Sheet: Sheet1
				Productivity per VH by clan/100%
	uMT1	uMT2	uMT3	pro B 1	pro B 2	pro B 3	large pre B 1	large pre B 2	large pre B 3	small pre B 1	small pre B 2	small pre B 3
	0.206379	0.231613	0.249727	0.300429	0.0699548	0.162162	0.853125	0.419008	0.098652	0.836957	0.441288	0.128782
	0.176171	0.222892	0.261806	0.27193	0.0766498	0.0765845	0.869341	0.444647	0.568561	0.854212	0.458425	0.553277
	0.262003	0.221818	0.247202	0.271277	0.135266	0.0928433	0.839054	0.553333	0.63665	0.853394	0.609833	0.630225
	0.269231	0.246154	0.242815	0.271233	0.156463	0.173228	0.836735	0.590164	0.75891	0.826139	0.621324	0.772045
	0.273486	0.251093	0.25188	0.243976	0.136778	0.141797	0.815273	0.409177	0.644322	0.812375	0.45021	0.681334
	0.23835	0.195946	0.344828	0.294256	0.208661	0.173599	0.865941	0.747857	0.759536	0.871718	0.768776	0.791136
	0.245614	0.243934	0.226804	0.28021	0.15735	0.203518	0.869243	0.286783	0.671658	0.844497	0.297635	0.69155
	0.223199	0.240218	0.244565	0.213501	0.1853	0.197861	0.687464	0.421918	0.720573	0.712279	0.416974	0.695446
	0.237721	0.255655	0.247353	0.294964	0.114384	0.2263	0.8241	0.437552	0.795952	0.83042	0.454514	0.783158
	0.24024	0.152439	0.254692	0.311278	0.179458	0.203915	0.846672	0.190521	0.569843	0.855486	0.227731	0.601116
	0.308943	0.290503	0.248062	0.257377	0.188679	0.218941	0.839126	0.429134	0.703219	0.833874	0.398625	0.730396
	0.242984	0.265027	0.206863	0.189565	0.22069	0.141129	0.540359	0.484127	0.0767544	0.57725	0.565753	0.0520231
	0.234444	0.254509	0.211144	0.299535	0.268923	0.168153	0.859952	0.794966	0.173348	0.836484	0.797901	0.179245
	0.235732	0.197984	0.272048	0.178556	0.178628	0.260163	0.124501	0.580496	0.761121	0.133123	0.604525	0.782793
	0.217765	0.204128	0.243792	0.310127	0.178942	0.188559	0.810987	0.134821	0.580683	0.822295	0.188446	0.600144
	0.207006		0.242553	0.305085	0.209677	0.325581	0.840257	0.298246	0.867994	0.828001	0.28022	0.885728
	0.235544	0.241338	0.238095	0.230345	0.340033	0.211957	0.763934	0.881151	0.149606	0.763696	0.881115	0.184818
	0.206696	0.252827	0.250495	0.298137	0.153976	0.279762	0.859387	0.165629	0.836833	0.860439	0.221971	0.82677
	0.283582	0.244012	0.255398	0.31337	0.303942	0.23017	0.846279	0.800596	0.712007	0.833835	0.808247	0.755873
	0.222179		0.23719	0.261011		0.236098	0.827064		0.767324	0.832239		0.78222
	0.0851064			0.297521			0.787698			0.789916
	0.210452			0.0712074			0.476079			0.507659
	0.297521			0.219931			0.786851			0.770218
	0.227446			0.27995			0.83591			0.830922
	0.24878			0.283619			0.848177			0.835299
	0.242199			0.191161			0.418116			0.449303
	0.1			0.172012			0.284806			0.315358
	0.225067			0.31422			0.860749			0.84954
	0.201923			0.291667			0.808309			0.803636
	0.248954			0.293121			0.848333			0.84174
	0.235037			0.287234			0.80084			0.820714
	0.214545			0.333619			0.863649			0.856603
	0.1			0.321918			0.834728			0.852891
	0.270968			0.299663			0.869799			0.867352
	0.211268			0.369231			0.842527			0.798333
	0.200397			0.270431			0.780453			0.772823
	0.172745			0.2			0.665888			0.687088
	0.213263			0.3275			0.873071			0.878166
	0.22695			0.349091			0.832562			0.817481
	0.226103			0.277519			0.835327			0.826641
	0.4			0.305349			0.826663			0.836556
	0.251701			0.307155			0.867543			0.875139
	0.236111			0.331892			0.857143			0.87292
	0.221875			0.315385			0.835			0.840329
	0.189944			0.19917			0.786239			0.811728
	0.207483			0.285714			0.811703			0.822524
	0.215645			0.343434			0.851551			0.851783
	0.237624			0.33514			0.884144			0.895471
	0.226744			0.322857			0.859793			0.867252
	0.224409			0.324841			0.876088			0.876279
