# Supplementary material for: VH-replacement shapes the antibody repertoire by removing the genes of non-functional heavy-chains
Source: EMBO J. 2025 Sep 5;44(20):5734–54. doi: 10.1038/s44318-025-00552-8 (PMC12528474; doi:10.1038/s44318-025-00552-8)
Supplement: Supplementary file 6 — Source data Fig. 4 [file 44318_2025_552_MOESM6_ESM.zip › SD_Figure_4/Fig 4C.xlsx]

## Sheet: Sheet1
	Productivity per VH by clan and locus position/100%
	CLAN	LOCUS POS	PRODUCTIVITY
	3	1	0.162162
	2	2	0.0699548
	3	3	0.0765845
	2	4	0.0766498
	3	5	0.0928433
	2	6	0.135266
	3	7	0.173228
	2	8	0.156463
	3	9	0.141797
	2	10	0.136778
	3	11	0.173599
	2	12	0.208661
	2	13	0.15735
	3	14	0.203518
	3	15	0.197861
	3	16	0.2263
	2	17	0.1853
	3	18	0.203915
	1	19	0.300429
	3	20	0.218941
	2	21	0.114384
	3	22	0.141129
	1	23	0.27193
	3	24	0.168153
	1	25	0.271277
	1	26	0.271233
	1	27	0.243976
	1	28	0.294256
	3	29	0.260163
	1	30	0.28021
	2	31	0.179458
	2	32	0.188679
	2	33	0.22069
	2	34	0.268923
	1	35	0.213501
	2	36	0.178628
	3	37	0.188559
	2	38	0.178942
	3	39	0.325581
	3	40	0.211957
	3	41	0.279762
	3	42	0.23017
	1	43	0.294964
	1	44	0.311278
	3	45	0.236098
	1	46	0.257377
	1	47	0.189565
	1	48	0.299535
	1	49	0.178556
	1	50	0.310127
	1	51	0.305085
	1	52	0.230345
	1	53	0.298137
	1	54	0.31337
	1	55	0.261011
	1	56	0.297521
	1	57	0.0712074
	1	58	0.219931
	1	59	0.27995
	1	60	0.283619
	1	61	0.191161
	1	62	0.172012
	1	63	0.31422
	1	64	0.291667
	1	65	0.293121
	2	66	0.209677
	1	67	0.287234
	1	68	0.333619
	2	69	0.340033
	1	70	0.321918
	1	71	0.299663
	1	72	0.369231
	1	73	0.270431
	1	74	0.2
	1	75	0.3275
	2	76	0.153976
	1	77	0.349091
	1	78	0.277519
	2	79	0.303942
	1	80	0.305349
	1	81	0.307155
	1	82	0.331892
	1	83	0.315385
	1	84	0.19917
	1	85	0.285714
	1	86	0.343434
	1	87	0.33514
	1	88	0.322857
	1	89	0.324841
