# Supplementary material for: VH-replacement shapes the antibody repertoire by removing the genes of non-functional heavy-chains
Source: EMBO J. 2025 Sep 5;44(20):5734–54. doi: 10.1038/s44318-025-00552-8 (PMC12528474; doi:10.1038/s44318-025-00552-8)
Supplement: Supplementary file 6 — Source data Fig. 4 [file 44318_2025_552_MOESM6_ESM.zip › SD_Figure_4/FIG 4D.xlsx]

## Sheet: Sheet1
	Productivity per VH +/- cRSS/100%
	no cRSS	yes cRSS
	0.300429	0.27193
	0.271233	0.271277
	0.243976	0.294964
	0.294256	0.257377
	0.28021	0.189565
	0.213501	0.299535
	0.311278	0.178556
	0.310127	0.230345
	0.305085	0.298137
	0.293121	0.31337
	0.287234	0.261011
	0.321918	0.297521
	0.270431	0.0712074
	0.331892	0.219931
	0.315385	0.27995
	0.19917	0.283619
	0.285714	0.191161
	0.343434	0.172012
	0.33514	0.31422
	0.322857	0.291667
	0.324841	0.333619
	0.141129	0.299663
	0.168153	0.369231
	0.188559	0.2
	0.325581	0.3275
	0.211957	0.349091
	0.279762	0.277519
		0.305349
		0.307155
		0.0699548
		0.0766498
		0.135266
		0.156463
		0.136778
		0.208661
		0.15735
		0.1853
		0.114384
		0.179458
		0.188679
		0.22069
		0.268923
		0.178628
		0.178942
		0.209677
		0.340033
		0.153976
		0.303942
		0.162162
		0.0765845
		0.0928433
		0.173228
		0.141797
		0.173599
		0.203518
		0.197861
		0.2263
		0.203915
		0.218941
		0.260163
		0.23017
		0.236098
