# Supplementary material for: VH-replacement shapes the antibody repertoire by removing the genes of non-functional heavy-chains
Source: EMBO J. 2025 Sep 5;44(20):5734–54. doi: 10.1038/s44318-025-00552-8 (PMC12528474; doi:10.1038/s44318-025-00552-8)
Supplement: Supplementary file 6 — Source data Fig. 4 [file 44318_2025_552_MOESM6_ESM.zip › SD_Figure_4/Fig 4E.xlsx]

## Sheet: Sheet1
	VCALL	VH freq pro B non-productive	VH freq pre B non-productive
	IGHV5-2	12.2973	10.1768
	IGHV2-2	6.5419	5.53905
	IGHV5-4	4.34975	3.29692
	IGHV2-3	2.5142	1.90636
	IGHV5-6	1.94474	1.65122
	IGHV2-4	0.494824	0.411977
	IGHV5-9	0.29026	0.268393
	IGHV2-5	0.856957	0.796342
	IGHV5-12	1.59781	1.48776
	IGHV2-6	1.17763	1.15862
	IGHV5-9-1	0.63166	0.489292
	IGHV2-9-1	0.83346	0.863716
	IGHV2-6-8	1.1251	1.18071
	IGHV5-15	0.438154	0.415291
	IGHV5-16	1.03664	1.06363
	IGHV5-17	1.04908	1.02387
	IGHV2-9	1.08778	1.04706
	IGHV7-1	1.34902	1.34196
	IGHV14-1	0.225297	0.265079
	IGHV4-1	1.06014	1.13542
	IGHV3-1	1.78717	1.72854
	IGHV11-1	0.588813	0.543412
	IGHV14-2	0.458887	0.447321
	IGHV11-2	0.902569	0.960912
	IGHV14-3	0.56808	0.536785
	IGHV9-1	0.367662	0.320304
	IGHV9-2	0.693859	0.726759
	IGHV9-3	1.23982	1.22489
	IGHV7-3	0.628896	0.68037
	IGHV14-4	0.56808	0.653862
	IGHV3-3	1.00485	1.01503
	IGHV3-4	0.356605	0.386574
	IGHV3-5	0.312375	0.350125
	IGHV3-6	2.1493	2.08418
	IGHV9-4	0.692477	0.701355
	IGHV3-8	1.42365	1.44799
	IGHV13-2	1.58814	1.83678
	IGHV12-3	2.08019	2.24986
	IGHV6-3	0.721503	0.789715
	IGHV6-5	0.200417	0.272811
	IGHV6-6	0.66898	0.864821
	IGHV10-1	1.50244	1.64128
	IGHV1-4	0.270909	0.321408
	IGHV1-5	0.633043	0.743326
	IGHV10-3	1.08225	1.20942
	IGHV1-7	0.626132	0.678161
	IGHV15-2	1.2882	1.31766
	IGHV1-9	1.04079	1.25139
	IGHV1-11	2.56258	2.7259
	IGHV1-12	0.451976	0.477142
	IGHV1-15	0.623367	0.647235
	IGHV1-18	2.31378	2.40118
	IGHV1-19	1.09331	1.2293
	IGHV1-22	0.681419	0.791924
	IGHV1-26	3.13066	3.47033
	IGHV1-31	0.117486	0.138062
	IGHV1-34	0.414657	0.497023
	IGHV1-36	0.313757	0.39541
	IGHV1-39	0.78923	0.903478
	IGHV1-42	0.404981	0.447321
	IGHV1-47	1.08778	1.26575
	IGHV1-49	1.17763	1.29005
	IGHV1-50	1.23982	1.33644
	IGHV1-52	0.728414	0.834999
	IGHV1-53	0.979972	1.15751
	IGHV8-6	0.135455	0.144689
	IGHV1-54	0.463033	0.554457
	IGHV1-55	1.07396	1.29999
	IGHV8-8	1.08917	1.21053
	IGHV1-58	0.273673	0.283856
	IGHV1-59	0.287495	0.313677
	IGHV1-61	0.170009	0.267288
	IGHV1-62-2	0.678655	0.83279
	IGHV1-63	0.597106	0.733386
	IGHV1-64	1.11543	1.20611
	IGHV8-11	0.691095	0.758789
	IGHV1-66	0.247412	0.313677
	IGHV1-69	0.6441	0.691415
	IGHV8-12	0.927449	1.05811
	IGHV1-72	1.29235	1.41928
	IGHV1-74	0.548729	0.621831
	IGHV1-75	0.854193	0.902374
	IGHV1-76	0.738089	0.836104
	IGHV1-77	0.266762	0.269497
	IGHV1-78	0.615074	0.664907
	IGHV1-80	0.539054	0.615204
	IGHV1-81	1.01729	1.14205
	IGHV1-82	0.982736	1.05259
	IGHV1-85	0.293024	0.293796
