# Supplementary material for: VH-replacement shapes the antibody repertoire by removing the genes of non-functional heavy-chains
Source: EMBO J. 2025 Sep 5;44(20):5734–54. doi: 10.1038/s44318-025-00552-8 (PMC12528474; doi:10.1038/s44318-025-00552-8)
Supplement: Supplementary file 7 — Source data Fig. 5 [file 44318_2025_552_MOESM7_ESM.zip]

Archive with 9 entries (8 files):
- SD_Figure_5/
- SD_Figure_5/.DS_Store
- __MACOSX/SD_Figure_5/._.DS_Store
- SD_Figure_5/Fig 5D.xlsx
- __MACOSX/SD_Figure_5/._Fig 5D.xlsx
- SD_Figure_5/Fig 5BC.xlsx
- __MACOSX/SD_Figure_5/._Fig 5BC.xlsx
- SD_Figure_5/Fig 5E.xlsx
- __MACOSX/SD_Figure_5/._Fig 5E.xlsx
