# Supplementary material for: VH-replacement shapes the antibody repertoire by removing the genes of non-functional heavy-chains
Source: EMBO J. 2025 Sep 5;44(20):5734–54. doi: 10.1038/s44318-025-00552-8 (PMC12528474; doi:10.1038/s44318-025-00552-8)
Supplement: Supplementary file 7 — Source data Fig. 5 [file 44318_2025_552_MOESM7_ESM.zip › SD_Figure_5/Fig 5D.xlsx]

## Sheet: Sheet1
		pro-B non-prod	pre-B non-prod	pre-B prod
	VH5-2/81X	12.2973	10.1768	0.525064
	VH3-1	1.78717	1.72854	0.502704
	VH3-6	2.1493	2.08418	2.87205
	VH1-11	2.56258	2.7259	0.146108
	VH1-26	3.13066	3.47033	6.00894
	VH1-81	1.01729	1.14205	3.41484
