# Supplementary material for: VH-replacement shapes the antibody repertoire by removing the genes of non-functional heavy-chains
Source: EMBO J. 2025 Sep 5;44(20):5734–54. doi: 10.1038/s44318-025-00552-8 (PMC12528474; doi:10.1038/s44318-025-00552-8)
Supplement: Supplementary file 7 — Source data Fig. 5 [file 44318_2025_552_MOESM7_ESM.zip › SD_Figure_5/Fig 5BC.xlsx]

## Sheet: Sheet1
	Detection of VH-replacement circles
VCALL	Number of donor events	Number of recipient events	Frequency of sequence hits in total sequence dataset %
IGHV5-2		23	1.8561
IGHV2-2		5	2.02693
IGHV5-4		7	1.80394
IGHV2-3		3	7.38357
IGHV5-6		4	1.88742
IGHV2-4		2	4.32546
IGHV5-9	1	0	1.35546
IGHV2-5		0	0.0290652
IGHV5-12	1	2	3.07302
IGHV2-6	2	0	7.54
IGHV5-9-1		0	2.0227
IGHV2-9-1		0	0.0028917
IGHV2-6-8	1	1	7.54
IGHV5-15		0	0.000963898
IGHV5-16		0	0
IGHV5-17		0	0.0046712
IGHV2-9		0	0.109106
IGHV7-1		0	0
IGHV14-1	1	0	0.000556095
IGHV4-1		0	0
IGHV3-1		2	4.7003
IGHV11-1		0	3.7073e-05
IGHV14-2		0	7.4146e-05
PG3-2	1
IGHV11-2		0	0
IGHV14-3		0	0.000556095
IGHV9-1		0	3.7073e-05
IGHV9-2	1	0	0
IGHV9-3	1	0	0
IGHV7-3		0	0.000148292
IGHV14-4		0	0
IGHV3-3		0	0.00037073
IGHV3-4		0	0.000593168
IGHV3-5		0	0.00463413
PG13-1	1
IGHV3-6	1	0	8.75416
IGHV9-4	1	0	0
IGHV3-8		0	0.149256
IGHV13-2		0	0.00493071
IGHV12-3	2	0	3.7073e-05
IGHV6-3	1	0	7.4146e-05
IGHV6-5		0	0
IGHV6-6		0	7.4146e-05
ORF8-2	1
IGHV10-1		0	0.000185365
IGHV1-4		0	0
IGHV1-5		0	0
IGHV10-3		0	0
IGHV1-7	2	0	0.0385559
IGHV15-2	2	0	0
IGHV1-9	2	0	0.0220584
IGHV1-11		3	6.64408
IGHV1-12		0	0.269892
IGHV1-15		0	0.0245423
IGHV1-18		0	0
IGHV1-19	4	0	1.98463
IGHV1-22	1	0	3.91128
IGHV1-26	3	0	11.8762
IGHV1-31		0	0.000630241
IGHV1-34		0	0.0356642
IGHV1-36	1	0	2.59648
IGHV1-39	2	1	1.45671
IGHV1-42		0	0.0930903
IGHV1-47		0	0.00189072
IGHV1-49		0	0.00285462
IGHV1-50		0	0.152963
IGHV1-52		0	0
IGHV1-53		0	0.363316
IGHV8-6		0	3.7073e-05
IGHV1-54		0	0.0932386
IGHV1-55	2	0	0.00300291
PG8-7	1
IGHV8-8		0	3.7073e-05
IGHV1-58		0	0.0123453
IGHV1-59		0	0
IGHV1-61		0	0
IGHV1-62-2		0	0
IGHV1-63		0	0.217804
IGHV1-64		0	0.0425227
IGHV8-11		0	0.000185365
IGHV1-66	1	0	0.201047
IGHV1-69	1	0	0.396014
IGHV8-12	1	0	0.000444876
IGHV1-72		0	0.00674729
IGHV1-74		0	0.116706
IGHV1-75	1	0	0.0904952
IGHV1-76	1	0	5.09943
IGHV1-77	1	0	3.7073e-05
IGHV1-78		0	0.0137912
IGHV1-80		0	0
IGHV1-81	1	0	9.52042
IGHV1-82	3	0	0.11767
IGHV1-84	1
IGHV1-85		0	0.0179433
3-1 or PG3-2	1
between 1-15 and 1-36	2
in distal region VH1	3
