# Supplementary material for: VH-replacement shapes the antibody repertoire by removing the genes of non-functional heavy-chains
Source: EMBO J. 2025 Sep 5;44(20):5734–54. doi: 10.1038/s44318-025-00552-8 (PMC12528474; doi:10.1038/s44318-025-00552-8)
Supplement: Supplementary file 7 — Source data Fig. 5 [file 44318_2025_552_MOESM7_ESM.zip › SD_Figure_5/Fig 5E.xlsx]

## Sheet: Sheet1
	VH-replacement circles detected
	WT	muMT 1	muMT 3
	5	2	2
