# Supplementary material for: VH-replacement shapes the antibody repertoire by removing the genes of non-functional heavy-chains
Source: EMBO J. 2025 Sep 5;44(20):5734–54. doi: 10.1038/s44318-025-00552-8 (PMC12528474; doi:10.1038/s44318-025-00552-8)
Supplement: Supplementary file 8 — EV figure source data [file 44318_2025_552_MOESM8_ESM.zip]

Archive with 30 entries (25 files):
- SD_EV/
- SD_EV/.DS_Store
- __MACOSX/SD_EV/._.DS_Store
- SD_EV/Fig EV1/
- SD_EV/Fig EV2/
- SD_EV/Fig EV3/
- SD_EV/Fig EV4/
- SD_EV/Fig EV1/FigEV1A.fcs
- SD_EV/Fig EV1/FigEV1B.fcs
- __MACOSX/SD_EV/Fig EV1/._FigEV1B.fcs
- SD_EV/Fig EV1/.DS_Store
- __MACOSX/SD_EV/Fig EV1/._.DS_Store
- SD_EV/Fig EV1/FigEV1C.xlsx
- __MACOSX/SD_EV/Fig EV1/._FigEV1C.xlsx
- SD_EV/Fig EV1/FigEV1D.xlsx
- __MACOSX/SD_EV/Fig EV1/._FigEV1D.xlsx
- SD_EV/Fig EV2/.DS_Store
- __MACOSX/SD_EV/Fig EV2/._.DS_Store
- SD_EV/Fig EV2/FigEV2.xlsx
- __MACOSX/SD_EV/Fig EV2/._FigEV2.xlsx
- SD_EV/Fig EV3/.DS_Store
- __MACOSX/SD_EV/Fig EV3/._.DS_Store
- SD_EV/Fig EV3/FigEV3.xlsx
- __MACOSX/SD_EV/Fig EV3/._FigEV3.xlsx
- SD_EV/Fig EV4/.DS_Store
- __MACOSX/SD_EV/Fig EV4/._.DS_Store
- SD_EV/Fig EV4/FigEV4A.xlsx
- __MACOSX/SD_EV/Fig EV4/._FigEV4A.xlsx
- SD_EV/Fig EV4/FigEV4CDEGHI.xlsx
- __MACOSX/SD_EV/Fig EV4/._FigEV4CDEGHI.xlsx
