# Supplementary material for: VH-replacement shapes the antibody repertoire by removing the genes of non-functional heavy-chains
Source: EMBO J. 2025 Sep 5;44(20):5734–54. doi: 10.1038/s44318-025-00552-8 (PMC12528474; doi:10.1038/s44318-025-00552-8)
Supplement: Supplementary file 8 — EV figure source data [file 44318_2025_552_MOESM8_ESM.zip › SD_EV/Fig EV1/FigEV1C.xlsx]

## Sheet: Sheet1
VCALL	proB C	proB F	proB G	LpreB A	LpreB B	LpreB C	SpreB A	SpreB B	SpreB G	muMT1	muMT2
IGHV5-2	12.2588	11.4455	11.1358	2.72686	2.73704	2.60351	2.95614	3.03587	3.07324	9.91488	9.58287
IGHV2-2	6.47669	5.2241	5.14007	2.37553	2.40884	2.2975	2.54004	2.64686	2.523	5.56957	5.83223
IGHV5-4	4.2507	3.49065	3.51705	1.82408	1.94062	1.838	1.89083	1.90402	1.93133	1.57104	1.64208
IGHV2-3	2.32861	2.12823	2.01888	0.900554	0.981602	0.850565	0.88066	0.923663	0.928538	1.53426	1.5585
IGHV5-6	1.79974	1.71564	1.5743	1.1281	1.23303	1.1204	1.16307	1.18268	1.12628	3.85666	3.99331
IGHV2-4	0.477562	0.397744	0.484166	0.243112	0.246906	0.252236	0.260689	0.28443	0.275904	0.331021	0.401758
IGHV5-9	0.29601	0.311665	0.225335	0.320197	0.350787	0.282544	0.292439	0.356759	0.274341	1.33459	1.35088
IGHV2-5	0.880136	0.703473	0.837393	0.449906	0.535967	0.489808	0.538924	0.592317	0.510384	0.901114	0.827783
IGHV5-12	1.57477	1.38023	1.47077	1.01322	1.06591	0.975705	1.17728	1.3332	1.13644	2.12537	2.12204
IGHV2-6	1.04195	1.12199	1.05055	0.510684	0.564572	0.515227	0.538088	0.596227	0.511165	2.0991	2.16248
IGHV5-9-1	0.69069	0.537251	0.599878	0.613711	0.630815	0.549445	0.616629	0.606979	0.595578	0.0315259	0.0458382
IGHV2-9-1	0.907763	0.765806	0.834348	0.982826	0.910843	0.849587	0.939983	1.01945	0.94886	0.391446	0.396365
IGHV2-6-8	1.05379	1.07747	1.02314	0.384681	0.404986	0.405729	0.404402	0.463298	0.440821	2.00715	2.05193
IGHV5-15	0.40652	0.474918	0.411084	0.312785	0.296588	0.308941	0.371816	0.347962	0.326708	0.357293	0.417936
IGHV5-16	0.974859	1.01514	1.05359	0.947249	0.981602	0.912157	0.879824	0.929528	0.905091	0.220681	0.269636
IGHV5-17	1.03406	1.05669	1.10536	1.20741	1.20291	1.20057	1.14469	1.24328	1.27635	1.78909	1.72837
IGHV2-9	1.01038	0.997329	1.13886	0.484001	0.538978	0.43897	0.450356	0.456456	0.484591	1.4607	1.46412
IGHV7-1	1.33402	1.35649	1.31242	0.847929	0.894282	0.855453	0.838883	0.884567	0.888677	1.43968	1.53962
IGHV14-1	0.276276	0.264173	0.225335	0.4336	0.432086	0.398885	0.403566	0.410517	0.444729	0.722467	0.695662
IGHV4-1	1.01433	1.05669	1.12363	0.97912	0.971064	0.993303	1.0603	1.10742	1.10283	0.310004	0.377491
IGHV3-1	1.64581	1.55536	1.58039	0.818281	0.731685	0.778218	0.793764	0.809305	0.852723	1.93884	1.94408
IGHV11-1	0.528871	0.501633	0.587698	0.153428	0.121948	0.164247	0.157917	0.142704	0.143814	1.30307	1.41289
IGHV14-2	0.528871	0.457109	0.511571	0.844964	0.873205	0.780173	0.785408	0.791711	0.803483	1.32934	1.28347
IGHV11-2	0.809093	0.834075	0.910475	0.289067	0.280028	0.339248	0.296617	0.287362	0.321237	0.441362	0.466471
IGHV14-3	0.580179	0.647076	0.605968	1.00506	1.02978	0.939532	0.940819	0.935392	0.962929	0.940521	1.00035
IGHV9-1	0.351265	0.427427	0.401949	0.525508	0.499834	0.515227	0.482942	0.440817	0.499441	0.115595	0.0916763
IGHV9-2	0.698583	0.724251	0.739951	0.954661	0.981602	0.945398	1.0085	0.971557	1.02077	1.25841	1.29156
IGHV9-3	1.36954	1.35649	1.42205	2.57121	2.56542	2.57809	2.48657	2.44844	2.47298	2.71385	2.76916
IGHV7-3	0.635434	0.644108	0.721681	0.729337	0.734696	0.758665	0.782066	0.792689	0.85116	0.91425	0.865532
IGHV14-4	0.623594	0.670822	0.569428	1.28005	1.16678	1.1204	1.12714	1.05562	1.07704	0.149748	0.153693
IGHV3-3	0.840668	1.02107	1.00183	0.335762	0.380898	0.341203	0.365967	0.309843	0.339995	0.220681	0.215709
IGHV3-4	0.351265	0.308697	0.380633	0.181593	0.14453	0.163269	0.179641	0.145636	0.170388	0.202291	0.275029
IGHV3-5	0.288116	0.314633	0.338002	0.194193	0.221312	0.216063	0.219747	0.202326	0.203215	0.454498	0.520398
IGHV3-6	2.0918	2.3835	2.41778	2.91513	2.74307	2.88019	2.68209	2.6234	2.69104	1.26103	1.39672
IGHV9-4	0.722264	0.694568	0.669915	0.593698	0.555539	0.56411	0.629162	0.59134	0.663577	0.698823	0.816998
IGHV3-8	1.27876	1.34758	1.44945	0.947249	0.939448	0.897492	0.941654	0.967647	0.936354	1.77858	1.91981
IGHV13-2	1.56688	1.52271	1.5408	1.13329	1.01924	1.16342	1.14051	1.14847	1.26541	0.643653	0.53388
IGHV12-3	1.82342	2.05105	2.07065	0.714513	0.67297	0.723469	0.690992	0.748705	0.716725	1.14544	1.17561
IGHV6-3	0.820934	0.848917	0.852619	1.78258	1.79459	1.78619	1.74127	1.82387	1.80315	0.945776	0.930245
IGHV6-5	0.169712	0.195904	0.22838	0.0815316	0.0782873	0.0899448	0.0802119	0.0918776	0.0883206	0.068306	0.0997654
IGHV6-6	0.639381	0.759869	0.773447	1.27115	1.21646	1.39805	1.28172	1.29997	1.29433	1.30044	1.38863
IGHV10-1	1.46031	1.65034	1.4799	1.58913	1.64253	1.61705	1.6669	1.74665	1.80158	2.17266	2.14091
IGHV1-4	0.327584	0.287919	0.298417	0.481778	0.45768	0.479054	0.492133	0.447659	0.522889	1.28993	1.42098
IGHV1-5	0.706477	0.762838	0.69732	1.22223	1.22249	1.36872	1.34856	1.27847	1.35607	0.848571	0.924852
IGHV10-3	1.03406	1.12199	1.17235	1.44756	1.42573	1.42543	1.41039	1.47982	1.4272	1.59468	1.62591
IGHV1-7	0.59202	0.733155	0.648599	1.09178	1.04333	1.06076	1.07534	1.04584	1.04656	0.165511	0.161782
IGHV15-2	1.14062	1.24072	1.34896	0.730078	0.742224	0.735201	0.828021	0.763366	0.820678	1.85214	2.03845
IGHV1-9	1.12878	1.16652	1.20585	2.24731	2.02794	2.18312	1.98775	1.948	1.99855	1.18222	1.21336
IGHV1-11	2.3444	2.55269	2.44519	0.804939	0.900304	0.803637	0.795435	0.834718	0.813644	2.14901	2.14091
IGHV1-12	0.513084	0.57287	0.459805	0.711549	0.650387	0.739111	0.717729	0.667579	0.694841	0.96942	0.887103
IGHV1-15	0.647275	0.747996	0.709501	1.08141	1.0614	1.0852	0.964214	0.958851	0.994193	0.412463	0.423329
IGHV1-18	2.26151	2.37459	2.44214	2.82915	2.76565	2.89192	2.713	2.62144	2.55661	1.47383	1.65826
IGHV1-19	1.20377	1.26447	1.20585	2.12205	2.02945	2.16845	2.40636	2.2383	2.19238	0.898487	0.930245
IGHV1-22	0.659115	0.837044	0.819123	1.21408	1.21044	1.22501	1.23994	1.26478	1.20132	0.0945776	0.0835872
IGHV1-26	3.40609	3.3363	3.28258	5.37071	5.42742	5.58244	5.38673	5.32792	5.3391	3.36013	3.43247
IGHV1-31	0.126298	0.175126	0.091352	0.155651	0.153564	0.187711	0.17045	0.160297	0.177423	0.262715	0.23728
IGHV1-34	0.339425	0.373998	0.338002	0.302408	0.277017	0.25908	0.281577	0.286385	0.221974	0.95103	0.932941
IGHV1-36	0.311797	0.311665	0.325822	0.444718	0.505856	0.497629	0.436152	0.458411	0.443166	0.149748	0.172567
IGHV1-39	0.860402	0.834075	0.89525	1.3638	1.40616	1.39903	1.42125	1.42019	1.31621	1.00883	1.08663
IGHV1-42	0.374946	0.406649	0.538977	0.685607	0.731685	0.739111	0.70269	0.704721	0.701093	0.830181	0.806212
IGHV1-47	1.08537	1.00623	1.09318	0.541073	0.593177	0.53087	0.592398	0.58743	0.602612	0.874842	0.916763
IGHV1-49	1.12484	1.11309	1.12363	0.449165	0.478757	0.480031	0.449521	0.493598	0.5182	0.0288987	0.0242673
IGHV1-50	1.484	1.37133	1.43118	2.33922	2.35916	2.50868	2.3462	2.28717	2.26194	1.05086	0.922156
IGHV1-52	0.710423	0.828139	0.867844	1.23854	1.28421	1.25043	1.20234	1.05268	1.04265	0.811791	0.849354
IGHV1-53	1.06169	1.18433	1.0201	1.92711	1.87438	1.90057	1.8925	1.88642	1.89694	1.35298	1.1891
IGHV8-6	0.149978	0.0890472	0.170524	0.0600369	0.0526934	0.0537713	0.0501324	0.0547356	0.0515855	0	0
IGHV1-54	0.445988	0.546156	0.526797	0.797527	0.772334	0.773329	0.782901	0.781937	0.830839	0.924758	0.897889
IGHV1-55	1.20772	1.34461	1.23934	2.3192	2.29442	2.27697	2.37294	2.42987	2.25257	1.48697	1.43986
IGHV8-8	1.25508	1.31493	1.31851	2.6016	2.76565	2.75994	2.64449	2.60776	2.64649	1.17697	1.04889
IGHV1-58	0.303903	0.314633	0.331912	0.475107	0.420042	0.502517	0.492969	0.509237	0.497096	0.0262715	0.0269636
IGHV1-59	0.288116	0.335411	0.338002	0.6693	0.70308	0.657965	0.644202	0.598182	0.592451	0.441362	0.382883
IGHV1-61	0.181553	0.172158	0.277101	0.366151	0.398964	0.356846	0.370144	0.321572	0.334524	0.210172	0.167174
IGHV1-62-2	0.651222	0.765806	0.761267	0.925754	0.951492	0.921934	0.939983	0.918776	0.980124	0.696196	0.644431
IGHV1-63	0.497296	0.617394	0.627284	0.529214	0.579627	0.599306	0.604096	0.605024	0.609646	0.730349	0.655216
IGHV1-64	1.21167	1.21995	1.46772	2.75354	2.6979	2.7267	2.57681	2.48363	2.60897	1.90469	1.62321
IGHV8-11	0.59202	0.670822	0.654689	0.255713	0.233356	0.296231	0.236458	0.265859	0.256364	1.6735	1.62051
IGHV1-66	0.29601	0.296824	0.304507	0.419517	0.433591	0.432126	0.453699	0.438862	0.440821	0.614754	0.509613
IGHV1-69	0.60386	0.750965	0.727771	1.17035	1.1984	1.19275	1.05027	1.02141	1.02311	0.769756	0.676787
IGHV8-12	0.895923	1.03295	1.18453	1.47202	1.38358	1.42543	1.37363	1.44658	1.46315	1.92833	1.62321
IGHV1-72	1.55504	1.39804	1.46468	2.29771	2.19204	2.33661	2.3228	2.18942	2.2213	0.0105086	0.00269636
IGHV1-74	0.572286	0.647076	0.639464	1.33267	1.32938	1.24652	1.29258	1.26967	1.2998	0.630517	0.541969
IGHV1-75	0.994593	1.10122	0.91961	1.87893	1.84879	1.8644	1.78555	1.82387	1.89616	0.199664	0.183353
IGHV1-76	0.730157	0.89344	0.89525	1.33934	1.28572	1.30909	1.36277	1.4114	1.30214	0.451871	0.399062
IGHV1-77	0.268382	0.27011	0.249695	0.375045	0.347776	0.345114	0.376829	0.383149	0.354064	0.788146	0.639038
IGHV1-78	0.655168	0.706441	0.66687	1.00654	0.996658	1.01579	0.970063	0.927573	1.00201	0.35992	0.423329
IGHV1-80	0.607807	0.697536	0.624239	1.13996	1.07495	1.04512	1.05696	1.02336	1.13019	0.677806	0.579718
IGHV1-81	1.15246	1.27337	1.1754	2.81432	2.98395	2.88996	2.91437	2.84527	2.73012	0.133985	0.134818
IGHV1-82	1.1722	1.12793	1.13581	1.95972	2.00235	1.9651	2.02953	2.10146	2.03215	0.218054	0.239976
IGHV1-85	0.355212	0.37103	0.301462	0.641876	0.701575	0.607127	0.604931	0.626527	0.613554	0.367802	0.307385
