# Supplementary material for: VH-replacement shapes the antibody repertoire by removing the genes of non-functional heavy-chains
Source: EMBO J. 2025 Sep 5;44(20):5734–54. doi: 10.1038/s44318-025-00552-8 (PMC12528474; doi:10.1038/s44318-025-00552-8)
Supplement: Supplementary file 8 — EV figure source data [file 44318_2025_552_MOESM8_ESM.zip › SD_EV/Fig EV1/FigEV1D.xlsx]

## Sheet: Sheet1
VCALL	proB non-prod	muMT non-prod
IGHV5-2	12.2973	9.57723
IGHV2-2	6.5419	5.73275
IGHV5-4	4.34975	1.55208
IGHV2-3	2.5142	1.57298
IGHV5-6	1.94474	3.86712
IGHV2-4	0.494824	0.372777
IGHV5-9	0.29026	1.33085
IGHV2-5	0.856957	0.853554
IGHV5-12	1.59781	2.07989
IGHV2-6	1.17763	2.0886
IGHV5-9-1	0.63166	0.033097
IGHV2-9-1	0.83346	0.414584
IGHV2-6-8	1.1251	2.00847
IGHV5-15	0.438154	0.391938
IGHV5-16	1.03664	0.242131
IGHV5-17	1.04908	1.73324
IGHV2-9	1.08778	1.45453
IGHV7-1	1.34902	1.45278
IGHV14-1	0.225297	0.736844
IGHV4-1	1.06014	0.337938
IGHV3-1	1.78717	1.89176
IGHV11-1	0.588813	1.40924
IGHV14-2	0.458887	1.40924
IGHV11-2	0.902569	0.468584
IGHV14-3	0.56808	0.937168
IGHV9-1	0.367662	0.099291
IGHV9-2	0.693859	1.2124
IGHV9-3	1.23982	2.73312
IGHV7-3	0.628896	0.848329
IGHV14-4	0.56808	0.149808
IGHV3-3	1.00485	0.242131
IGHV3-4	0.356605	0.221227
IGHV3-5	0.312375	0.468584
IGHV3-6	2.1493	1.29601
IGHV9-4	0.692477	0.769941
IGHV3-8	1.42365	1.94053
IGHV13-2	1.58814	0.583553
IGHV12-3	2.08019	1.20891
IGHV6-3	0.721503	0.9302
IGHV6-5	0.200417	0.0836135
IGHV6-6	0.66898	1.31865
IGHV10-1	1.50244	2.10253
IGHV1-4	0.270909	1.35175
IGHV1-5	0.633043	0.881426
IGHV10-3	1.08225	1.60782
IGHV1-7	0.626132	0.148066
IGHV15-2	1.2882	1.92659
IGHV1-9	1.04079	1.2002
IGHV1-11	2.56258	2.14608
IGHV1-12	0.451976	0.951104
IGHV1-15	0.623367	0.433745
IGHV1-18	2.31378	1.56601
IGHV1-19	1.09331	0.949362
IGHV1-22	0.681419	0.0836135
IGHV1-26	3.13066	3.45777
IGHV1-31	0.117486	0.299615
IGHV1-34	0.414657	0.973749
IGHV1-36	0.313757	0.148066
IGHV1-39	0.78923	1.0591
IGHV1-42	0.404981	0.80478
IGHV1-47	1.08778	0.888393
IGHV1-49	1.17763	0.0313551
IGHV1-50	1.23982	1.00162
IGHV1-52	0.728414	0.86749
IGHV1-53	0.979972	1.25072
IGHV8-6	0.135455	0
IGHV1-54	0.463033	0.912781
IGHV1-55	1.07396	1.50504
IGHV8-8	1.08917	1.10614
IGHV1-58	0.273673	0.0313551
IGHV1-59	0.287495	0.39368
IGHV1-61	0.170009	0.195098
IGHV1-62-2	0.678655	0.702005
IGHV1-63	0.597106	0.75078
IGHV1-64	1.11543	1.81859
IGHV8-11	0.691095	1.6113
IGHV1-66	0.247412	0.569617
IGHV1-69	0.6441	0.73336
IGHV8-12	0.927449	1.75937
IGHV1-72	1.29235	0.00522584
IGHV1-74	0.548729	0.574843
IGHV1-75	0.854193	0.191614
IGHV1-76	0.738089	0.433745
IGHV1-77	0.266762	0.757747
IGHV1-78	0.615074	0.405874
IGHV1-80	0.539054	0.646263
IGHV1-81	1.01729	0.13413
IGHV1-82	0.982736	0.231679
IGHV1-85	0.293024	0.343164
