# Supplementary material for: VH-replacement shapes the antibody repertoire by removing the genes of non-functional heavy-chains
Source: EMBO J. 2025 Sep 5;44(20):5734–54. doi: 10.1038/s44318-025-00552-8 (PMC12528474; doi:10.1038/s44318-025-00552-8)
Supplement: Supplementary file 8 — EV figure source data [file 44318_2025_552_MOESM8_ESM.zip › SD_EV/Fig EV2/FigEV2.xlsx]

## Sheet: Sheet1
VCALL	proB prod	proB non-prod
5-2/81X	8.82263	12.2973
2-2	1.82396	6.5419
5-4	1.33723	4.34975
2-3	0.773645	2.5142
5-6	0.737781	1.94474
2-4	0.286915	0.494824
5-9	0.225433	0.29026
2-5	0.5892	0.856957
5-12	0.978584	1.59781
2-6	0.691669	1.17763
5-9-1	0.491854	0.63166
2-9-1	0.814633	0.83346
2-6-8	0.778768	1.1251
5-15	0.415002	0.438154
5-16	0.947843	1.03664
5-17	1.13741	1.04908
2-9	0.917102	1.08778
7-1	1.28087	1.34902
14-1	0.358643	0.225297
4-1	1.10155	1.06014
3-1	0.85562	1.78717
11-1	0.358643	0.588813
14-2	0.635311	0.458887
11-2	0.676299	0.902569
14-3	0.783892	0.56808
9-1	0.507224	0.367662
9-2	0.830003	0.693859
9-3	1.91618	1.23982
7-3	0.819756	0.628896
14-4	0.819756	0.56808
3-3	0.814633	1.00485
3-4	0.307409	0.356605
3-5	0.327902	0.312375
3-6	2.93063	2.1493
9-4	0.696793	0.692477
3-8	1.14766	1.42365
13-2	1.36797	1.58814
12-3	1.6805	2.08019
6-3	1.29112	0.721503
6-5	0.199816	0.200417
6-6	0.963213	0.66898
10-1	1.66513	1.50244
1-4	0.420125	0.270909
1-5	1.06056	0.633043
10-3	1.23988	1.08225
1-7	0.804386	0.626132
15-2	1.11692	1.2882
1-9	1.64976	1.04079
1-11	2.06476	2.56258
1-12	0.753151	0.451976
1-15	1.01445	0.623367
1-18	2.56686	2.31378
1-19	1.72149	1.09331
1-22	1.15278	0.681419
1-26	4.09878	3.13066
1-31	0.184445	0.117486
1-34	0.11784	0.414657
1-36	0.327902	0.313757
1-39	1.13741	0.78923
1-42	0.594323	0.404981
1-47	0.952966	1.08778
1-49	0.906855	1.17763
1-50	2.10575	1.23982
1-52	1.11179	0.728414
1-53	1.5063	0.979972
8-6	0.13321	0.135455
1-54	0.691669	0.463033
1-55	1.99303	1.07396
8-8	2.08013	1.08917
1-58	0.481607	0.273673
1-59	0.455989	0.287495
1-61	0.36889	0.170009
1-62-2	0.932473	0.678655
1-63	0.553335	0.597106
1-64	2.01353	1.11543
8-11	0.466236	0.691095
1-66	0.491854	0.247412
1-69	0.917102	0.6441
8-12	1.50118	0.927449
1-72	2.10575	1.29235
1-74	0.901732	0.548729
1-75	1.57291	0.854193
1-76	1.26038	0.738089
1-77	0.245927	0.266763
1-78	0.911979	0.615074
1-80	1.04519	0.539054
1-81	1.90081	1.01729
1-82	1.73686	0.982736
1-85	0.522595	0.293024
