# Supplementary material for: VH-replacement shapes the antibody repertoire by removing the genes of non-functional heavy-chains
Source: EMBO J. 2025 Sep 5;44(20):5734–54. doi: 10.1038/s44318-025-00552-8 (PMC12528474; doi:10.1038/s44318-025-00552-8)
Supplement: Supplementary file 8 — EV figure source data [file 44318_2025_552_MOESM8_ESM.zip › SD_EV/Fig EV3/FigEV3.xlsx]

## Sheet: Sheet1
VCALL	proB prod	SpreB prod
5-2/81X	8.82263	0.525064
2-2	1.82396	1.527
5-4	1.33723	1.42523
2-3	0.773645	0.563229
5-6	0.737781	0.982278
2-4	0.286915	0.224752
5-9	0.225433	0.317274
2-5	0.5892	0.456058
5-12	0.978584	1.11027
2-6	0.691669	0.331153
5-9-1	0.491854	0.646885
2-9-1	0.814633	1.00232
2-6-8	0.778768	0.174636
5-15	0.415002	0.324984
5-16	0.947843	0.847735
5-17	1.13741	1.29069
2-9	0.917102	0.261375
7-1	1.28087	0.705868
14-1	0.358643	0.474948
4-1	1.10155	1.07364
3-1	0.85562	0.502704
11-1	0.358643	0.0104088
14-2	0.635311	0.914814
11-2	0.676299	0.0732468
14-3	0.783892	1.09061
9-1	0.507224	0.531232
9-2	0.830003	1.09832
9-3	1.91618	2.9052
7-3	0.819756	0.855831
14-4	0.819756	1.23941
3-3	0.814633	0.104473
3-4	0.307409	0.0894382
3-5	0.327902	0.159215
3-6	2.93063	2.87205
9-4	0.696793	0.606021
3-8	1.14766	0.772561
13-2	1.36797	0.962232
12-3	1.6805	0.182346
6-3	1.29112	2.13649
6-5	0.199816	0.0215885
6-6	0.963213	1.44065
10-1	1.66513	1.77373
1-4	0.420125	0.549351
1-5	1.06056	1.53587
10-3	1.23988	1.51621
1-7	0.804386	1.18814
15-2	1.11692	0.627995
1-9	1.64976	2.23441
1-11	2.06476	0.146108
1-12	0.753151	0.770633
1-15	1.01445	1.08752
1-18	2.56686	2.70859
1-19	1.72149	2.64537
1-22	1.15278	1.38706
1-26	4.09878	6.00894
1-31	0.184445	0.181189
1-34	0.11784	0.178876
1-36	0.327902	0.462611
1-39	1.13741	1.54975
1-42	0.594323	0.791836
1-47	0.952966	0.360451
1-49	0.906855	0.207404
1-50	2.10575	2.6338
1-52	1.11179	1.19277
1-53	1.5063	2.14883
8-6	0.13321	0.019661
1-54	0.691669	0.885901
1-55	1.99303	2.71052
8-8	2.08013	3.13149
1-58	0.481607	0.574409
1-59	0.455989	0.715891
1-61	0.36889	0.369318
1-62-2	0.932473	0.988832
1-63	0.553335	0.562073
1-64	2.01353	3.03435
8-11	0.466236	0.0755599
1-66	0.491854	0.490368
1-69	0.917102	1.15075
8-12	1.50118	1.55669
1-72	2.10575	2.5355
1-74	0.901732	1.52122
1-75	1.57291	2.16348
1-76	1.26038	1.53587
1-77	0.245927	0.405556
1-78	0.911979	1.07557
1-80	1.04519	1.23402
1-81	1.90081	3.41484
1-82	1.73686	2.40018
1-85	0.522595	0.7263
