# Supplementary material for: VH-replacement shapes the antibody repertoire by removing the genes of non-functional heavy-chains
Source: EMBO J. 2025 Sep 5;44(20):5734–54. doi: 10.1038/s44318-025-00552-8 (PMC12528474; doi:10.1038/s44318-025-00552-8)
Supplement: Supplementary file 8 — EV figure source data [file 44318_2025_552_MOESM8_ESM.zip › SD_EV/Fig EV4/FigEV4A.xlsx]

## Sheet: FigEV4A
RF1					RF2					RF3
pos	value	delta pro to pre			pos	value	delta pro to pre			pos	value	delta pro to pre
1	A	5.0546788580219015			1	A	3.500900605862128			1	A	4.255984458371586
2	K	-4.31682			2	R	14.15916161781562			2	R	11.853818210849873
3	N	9.968422808741918			3	N	4.03308			3	A	-0.501643
4	W	1.2830872081220317			4	L	-0.802358			4	Y	-1.03356
5	Y	0.9013566221391756			5	I	-4.318			5	L	0.7984720179842135
6	Y	-2.1553			6	T	-4.28849			6	L	-9.32865
7	G	0.8813048025236121			7	T	-3.06742			7	L	-7.7341
8	S	-0.942258			8	V	-4.71514			8	R	-4.26768
9	S	-2.03087			9	V	-2.21806			9	Q	NA
10	G	1.248573369690071			10	A	2.2645541699209524			10	E	-0.392988
11	Y	0.836724			11	V	-3.04591			11	G	0.3086827335754372
12	F	-3.11814			12	D	-1.27579			12	F	-0.355384
13	D	4.087181962551316			13	Y	-5.28004			13	A	5.884614152545086
14	V	2.4418448252069513			3	K	-2.09432			14	Y	24.54794520547945
2	R	14.510985686748633			4	T	0.27018175863763183			3	L	2.5594453980546357
3	K	0.989258			5	V	0.7499590633699018			4	G	1.9523505382353399
4	R	-0.252641			6	S	2.2304501195650737			5	R	-3.31964
5	S	0.25044299662794156			7	F	-2.02975			6	D	-1.14117
7	Y	0.6486073560719099			8	Y	5.816332847277629			7	Y	0.31651022855555233
9	N	-0.39229			9	A	1.4995319145799382			5	G	0.9015769991379727
10	Y	-0.0717374			10	M	3.3697956451211457			6	Y	2.670610953613542
11	V	-0.304892			11	D	4.1835226286357585			8	Y	-4.94187
12	Y	-1.67172			12	Y	4.299908980582522			9	A	-1.31718
13	Y	0.14398588753045516			4	G	6.155231701326347			10	M	1.2100650268589206
14	A	2.5001004407163965			5	E	0.7041100376616996			11	D	-1.58303
15	M	4.827833456865715			6	K	0.0941327			12	Y	-3.93634
16	D	2.2817154596815605			7	N	0.7462736414613538			2	S	-6.16775
17	Y	0.6132756132756043			8	T	-6.28078			4	W	2.029526432743869
4	Y	-1.27299			9	Q	NA			6	E	-0.386211
5	D	2.450993629066952			10	L	-1.71998			7	F	-1.7081
6	D	2.0120558014478878			11	R	-1.0466			8	A	6.445263036721536
8	Y	-2.63968			12	L	NA			9	Y	-4.96076
9	A	0.23881998504517288			13	R	0.2694257752623511			2	K	-2.67687
10	M	0.2838864135785184			14	G	-0.0592159			4	S	1.7471025774087519
11	D	-0.615772			15	A	-0.0927644			5	I	-1.45192
4	E	-1.24585			16	M	5.582226191805291			6	G	4.522576934138627
5	P	-1.09695			17	D	2.89474			9	R	-2.49622
6	S	0.48712430647972305			18	Y	8.935742971887542			10	G	-2.32909
7	N	-0.0783926			2	S	-3.40429			11	Y	1.7967976229778841
8	F	-0.730278			3	T	3.1128213525462582			13	F	-2.11423
9	Y	-1.9248			4	V	1.2379236941214993			14	D	-8.87671
10	A	2.245688150917628			6	A	0.5410154443725146			15	Y	7.0647354419154595
11	M	1.9715688930241324			7	R	-0.742767			3	N	11.87710404108951
12	D	1.1336934297659393			8	N	-0.599259			7	R	1.403547024628013
1	G	-0.862611			9	Y	1.2203392329296285			8	G	2.661831856030081
2	S	-4.3434			10	Y	3.486306249088088			1	V	-0.281759
3	G	1.4965330749805865			11	A	3.1995202297846834			3	W	1.1566404534749113
5	W	-0.0133675			12	M	8.555066747572816			6	R	1.1812317679444515
7	F	-0.32019			13	D	8.052706048814997			7	D	-1.53754
8	D	0.036796013414775786			14	Y	3.4615304701946883			9	M	6.509344314222363
9	V	0.050184			4	D	0.4683150483052234			10	D	7.164828951088493
4	G	3.236427603275775			5	T	-3.37973			6	W	3.1472122930276507
5	G	1.926945180792103			7	G	3.7230187595392445			7	A	0.8176514237685115
9	F	0.9020105746939278			9	M	4.954334028704325			3	K	0.30537703085705026
10	D	-1.21613			10	D	4.936573601229046			11	F	-6.9726
4	D	1.2072764890290522			11	Y	4.32977			12	A	-6.11147
7	D	-2.55663			3	I	0.4732274439168167			13	Y	-19.4221
8	G	2.715090220320512			6	V	-0.485196			3	H	-8.67131
11	A	2.9177757232422916			7	V	-6.47199			7	P	0.9270232916360417
12	M	4.00737			8	A	1.9212383415412564			8	F	-2.3656
14	Y	-1.98689			9	K	-0.0346457			10	Y	1.1342945999434555
9	T	-0.456061			11	W	-1.36172			3	R	-5.38834
10	T	-0.393075			13	F	-1.45089			8	T	0.0640804
11	G	-1.54282			14	D	-0.00207775			11	A	5.165896335424234
5	K	-0.565744			15	V	0.7884972170686471			12	M	8.319417683579534
6	A	-0.418348			13	A	-1.5181			13	D	7.976423102796552
7	W	-0.227155			14	M	7.367699308109454			3	E	-0.847937
3	H	-5.47392			15	D	4.019789734075452			8	L	0.6385019761329183
4	P	0.6565013972890386			16	Y	-1.82539			9	F	2.1275472494984697
7	S	2.4778925452318052			2	F	-0.442116			3	G	4.06238
12	P	-0.258861			3	M	-0.00982479			4	R	-7.1085
15	A	0.35126164158422224			6	G	3.4954618118402454			7	G	4.423054605047986
16	M	1.6961992809450441			2	T	0.41427869657769767			4	A	-1.40946
17	D	-2.21501			3	P	-4.36548			9	L	2.049238024847781
18	Y	-5.76052			5	F	-1.60799			12	D	-0.719332
2	G	-0.209778			6	D	2.0778560198702625			3	Q	-0.127739
3	Y	-0.55518			7	Y	6.5738542052828635			2	C	-0.15668
8	P	0.7431392956892595			3	S	2.7312919600458487			5	M	-1.28661
5	E	0.2135440820430592			4	R	-4.01343			4	L	-1.2917
10	L	0.1400849372139723			5	G	4.129687244146062			8	K	-0.0663827
11	F	1.8886350163512216			8	P	-0.445016			9	G	0.9027557808045614
12	A	0.49801840817209353			11	F	-0.0854854			13	V	2.8670275811256682
8	K	0.0532316			2	K	-8.58032			6	P	-0.674843
9	G	2.577244761954148			3	H	-0.903881			4	P	4.408007664364696
11	W	-1.20455			9	F	1.362054858136946			5	P	0.9914980646687965
13	F	-3.54062			9	D	1.45678			10	P	-1.86825
14	D	-3.8088			12	A	-1.42142			14	A	-1.15068
15	V	0.668485			13	M	2.1182643556184395			15	M	2.157848063848655
3	I	1.115419223561556			15	Y	-0.231911			16	D	7.692307692307693
6	G	3.850240275808982			10	T	-4.09804			17	Y	-52.7778
9	D	-2.74083			3	Q	-0.864582			6	I	-1.07543
3	S	-0.0625447			11	P	-2.60454			8	S	1.2347952879782045
9	P	0.7768480111252307			4	P	-2.87211			9	P	-0.197973
3	E	-1.91425			7	D	0.6155212894219169			5	D	-0.00912733
9	R	-0.782647			5	P	2.5069592271164236			9	D	-2.28241
13	A	-0.429899			6	L	-0.17109			10	V	-0.683065
3	Q	-1.99297			3	A	0.7253970853119373			6	S	-0.159209
6	F	-0.925191			4	S	1.9453086621909295			7	S	2.923147799726394
11	S	-1.30599			3	R	-4.03471			8	N	NA
12	S	-1.39594			5	M	-0.709022			5	A	-0.0983723
13	P	-1.22975			6	R	-2.11155			6	K	0.20543161181642622
15	Y	-7.55394			7	S	0.4099578853854602			8	M	2.4089635854341735
16	F	-2.82357			6	I	-3.46441			3	P	-2.47395
8	L	0.44109659128740475			7	I	-3.54133			4	F	-0.501643
5	N	-0.2807			8	L	-0.6082			8	D	-3.47915
13	M	0.17764091628131418			10	G	0.0946246			4	Q	-0.470041
5	C	-0.289204			3	W	-0.0867857			7	W	0.41779350169333007
6	E	-0.0108415			6	P	0.12980407181831444			4	V	0.0928107
8	A	0.5892618719709004			10	P	0.4063924197299875			5	K	-1.20176
9	M	1.3095230793336237			4	F	-0.72376			2	I	-0.939417
4	S	-0.608881			11	M	1.9795782020190336			3	D	-2.59837
5	A	-0.0609503			4	Y	NA			5	S	3.1803661071953755
6	P	-0.348014			5	S	0.1064352382511875			8	V	0.3238555696251102
14	N	NA			6	Q	0.2975915234307911			2	T	0.8123428206458825
4	L	-0.878473			8	G	1.6676066800561253			4	D	0.24749510997564972
6	V	0.34652298001631654			9	T	-8.2676			9	S	-1.48524
10	E	-1.07477			6	F	-0.0108996			10	W	-2.79615
3	R	-0.994417			7	A	3.213201478854189			5	W	-2.43497
5	T	-0.286134			3	G	2.691992795153104			14	V	-7.78082
3	D	-1.83827			4	E	-0.795808			7	E	-0.21382
14	F	-0.937505			11	K	NA			5	V	1.9610229366326928
15	D	6.747284973091425			12	H	-0.345874			10	A	-1.23834
16	Y	2.2046738572162283			8	S	-0.368497			11	M	-0.379663
10	S	-1.2365			5	Q	0.0802358			11	V	1.5103994717728624
13	R	-0.106677			9	R	-1.27046			4	E	1.6549572206033027
15	F	-2.7249			10	V	-4.72286			8	W	-0.336518
17	V	5.44012			9	G	3.641114854156377			10	R	NA
4	V	0.2910990912763738			11	G	-0.090746			11	R	NA
9	L	-0.00267648			12	W	-0.445995			12	G	NA
8	T	-0.0891164			14	A	3.455297222049076			14	F	-9.53425
10	R	-0.0274248			5	A	1.3427214671688228			15	D	-9.16346
12	G	0.25434961728144456			6	E	0.5519150229221441			16	V	-7.69231
4	A	-0.810887			4	W	0.9611920746684135			4	K	-0.971019
5	L	-0.0794333			6	Y	2.9977143914071682			5	E	1.0050200294102736
14	W	0.0427965			4	M	0.0114623			3	Y	-1.12703
18	V	1.2297734627831698			7	W	0.5323607896573721			10	F	-1.00594
4	N	0.7649747107769143			8	F	0.9510757421520344			3	T	1.1553098346040747
10	N	-0.150847			9	H	-0.842554			6	F	0.525905
7	E	0.2164134146212131			10	F	-0.877799			12	V	2.113751516449012
10	F	0.1741872470022141			12	V	-0.36787			3	S	-0.190278
4	I	-0.0480559			15	M	2.721088435374149			5	Q	NA
7	L	-0.089374			16	D	2.1714859886122575			9	N	NA
13	V	3.0642028852754617			17	Y	-7.89474			11	W	0.8237041928029052
5	R	-0.576042			8	M	1.4980603626158966			10	H	-1.0082
7	I	-0.0694808			11	T	-0.790937			14	M	0.6027397260273979
10	W	1.4189011337282258			3	V	0.5878500081873261			16	Y	-12.0879
5	I	-0.956957			2	G	0.9464548878336336			2	L	-0.344963
10	P	-0.900342			4	I	-2.17619			8	H	0.9773224358236444
11	L	-0.203237			10	W	-1.05675			10	L	0.7921967769296014
14	M	4.353799366612108			12	F	-5.12136			5	F	-1.30453
11	P	0.023898697005743763			14	V	-1.16666			5	T	0.5851630241874144
12	I	NA			12	S	0.29581310679611655			9	W	1.7782353148206806
4	T	-1.59737			13	W	0.20221671972644728			2	A	-0.281759
7	A	1.2584546111691357			15	F	-1.91713			13	M	1.582471089470479
8	M	0.3771416155902956			17	V	9.17293			2	N	-0.250822
7	H	0.13843137563464092			11	E	-1.71549			4	T	-0.125743
13	G	0.4676196425980036			12	G	-0.161559			5	Y	0.3214847117286137
4	H	0.23190442020377433			3	E	-1.94858			7	V	-0.21382
6	R	-0.172448			9	E	-0.643894			15	V	-9.10435
5	F	-0.959003			5	D	-1.07909			10	N	-0.615211
10	I	0.10394057294739323			5	H	NA			6	A	-0.612186
12	W	0.338735			5	L	-0.443753			8	P	-1.44776
16	V	3.082948125321007			14	F	-5.69615			1	M	NA
10	V	-0.0617721			16	V	-4.07503			7	M	1.2706127286346802
11	H	0.2319449515352091			9	P	-0.352538			7	Q	1.229818076954187
8	N	0.37591508180980293			3	L	0.9841165875225144			9	E	NA
9	Q	0.0386788			5	R	0.6795480596037322			10	K	NA
6	W	-0.254167			8	D	-0.911698			12	W	-1.08185
8	W	-0.493452			12	P	-0.552184			4	M	NA
6	H	0.45927507988865734			2	N	-1.00377			5	H	0.7102411980460761
2	V	-0.125257			8	W	1.2456323768123918			6	T	NA
4	Q	0.3306124554699964			4	K	-1.17734			2	P	-0.0941413
3	L	-0.142493			12	R	-1.99181			6	N	NA
9	E	-0.28761			10	N	0.14569189704153196			2	F	-0.469376
2	E	-0.094286			4	N	-0.00327493			4	I	-0.3759
9	W	1.8680336039365053			5	Y	0.5698378909448176			12	R	NA
1	T	-0.0309708			7	M	0.12474074964681892			11	L	NA
2	Y	-1.17644			9	W	0.31070551898510246			13	Q	NA
2	I	-0.589819			13	V	2.3422945407381204			14	P	NA
7	T	0.5143496188476036			12	T	-1.83556			15	W	NA
12	H	0.024346976928088238			9	S	-1.84709			16	F	NA
13	W	-0.37355			7	E	0.2970733515685272			17	A	NA
6	N	-0.286691			9	N	NA			18	Y	NA
7	R	0.5180101049943739			12	E	-0.753186			3	M	0.9064841057575879
12	V	1.1027787397155588			13	L	NA			3	I	-0.126409
3	T	1.7374322711792636			16	F	-2.81344			6	Q	NA
3	A	-0.0241033			6	W	NA			6	C	-0.358478
11	E	-0.285361			4	H	0.0835107			4	H	0.6563277580402647
5	H	0.9343140617570425			5	W	0.11626002947437375			11	S	-1.66557
9	H	0.506394			6	H	0.28570107410392254			3	V	0.3436323233936104
2	N	-1.19063			7	K	0.1639831541541843			11	E	NA
8	R	0.2768812399906082			4	Q	-0.108073			9	T	-0.959948
9	I	0.41559770142502056			5	N	-0.307843			5	N	0.4823960921521895
2	T	1.4307723849321927			4	A	1.0201408220075323			7	N	0.33866594455444166
4	K	-1.39049			13	N	-0.72574			6	V	-0.27836
5	V	-1.036			14	W	-0.557876			7	H	0.8478957344971534
11	R	-0.884865			18	V	-2.20884			9	K	NA
13	N	-0.189219			4	C	-0.749959			8	Q	-0.458923
3	F	-0.726215			7	L	-0.835446			4	C	NA
4	F	-0.443508			9	L	-0.67854			6	M	-0.403673
7	V	-0.558977			6	N	NA			8	E	NA
7	P	-1.56518			6	M	-3.77819			4	N	-0.7518
8	H	0.2797548334191907			13	C	NA			10	I	-0.689285
10	C	0.032938338735588435			7	P	0.40043951493048224			9	V	-0.186534
4	C	0.4079641790164774			8	E	1.0824483451178915			7	C	-0.425179
3	P	-1.81172			5	K	0.4208285573931553			10	S	-0.267458
6	T	-0.55258			3	Y	NA			9	H	-0.688945
8	E	0.5797299523053578			8	H	0.7688048532203484			7	K	-1.14823
6	L	-0.726858			2	C	NA			1	R	-1.00129
11	T	0.2803312251443736			3	F	0.7581463893892255			2	G	-0.157346
2	L	0.12800386993118407			9	I	0.2526555554736509			8	C	NA
3	W	-0.160499			14	S	NA			2	Q	-0.0941413
9	C	-0.0782498			15	W	-2.27273			8	I	NA
5	Q	-0.244371			17	A	NA			3	F	-0.313361
11	N	-0.149968			13	E	-0.216956			2	W	-0.406837
6	C	-0.319351			13	T	-2.54392			1	G	-1.28305
11	C	-0.435108			16	W	NA			13	P	NA
1	S	-0.0436339			18	F	NA			17	D	NA
10	Q	0.0366549			19	D	NA			6	H	-0.0903899
16	A	-1.69363			20	V	NA			9	C	NA
17	M	3.658008658008658			2	V	-0.0687735			5	C	-0.893464
18	D	12.233009708737866			10	H	-0.371847			12	K	NA
19	Y	-0.953592			8	I	-2.28097			13	N	NA
8	V	-1.16272			16	A	0.0725689			1	P	-1.00129
9	K	0.012694688285925293			17	M	1.1654135338345872			11	C	NA
2	A	0.3306124554699964			18	D	-18.7751			11	P	NA
10	H	-0.45062			19	Y	4.827586206896555			1	S	NA
3	V	-0.575632			2	P	-2.22532			2	V	NA
11	Q	-0.0966989			7	H	-0.244806			12	S	NA
13	S	-1.52214			2	I	0.7221221549042083			7	T	-0.957268
17	A	1.13997			10	R	0.26198793267704046			10	T	NA
18	M	4.433656957928802			1	G	-1.23956			11	H	NA
19	D	9.408773045136682			2	A	-0.0360242			12	L	NA
20	Y	29.568106312292365			8	R	0.47424821855999166			13	W	NA
2	P	-1.55358			10	K	-0.573756			14	S	NA
13	L	-0.0447705			1	R	NA			17	F	NA
6	I	0.0835477			10	E	NA			18	D	NA
7	K	-0.705259			10	S	-2.38064			19	G	NA
12	L	0.10282783171263388			12	K	NA			11	T	-1.7514
12	R	-0.484618			13	G	-2.56632			12	H	NA
4	M	NA			18	M	NA			15	F	NA
15	L	NA			20	Y	NA			17	V	NA
3	M	0.9764273218749603			11	H	-0.889048			15	A	NA
6	K	-0.224962			3	D	-2.44965			16	M	NA
15	W	0.3989961651251975			8	Q	NA			2	D	NA
17	F	-2.4026			13	K	NA			10	Q	NA
19	V	6.357279084551812			14	C	NA			9	I	-1.1632
8	I	-0.151424			15	R	NA			12	N	NA
6	Q	-0.613361			18	A	NA			1	T	-0.469376
1	Y	-1.28476			19	M	NA			11	N	NA
13	C	-0.18747			20	D	NA			1	D	NA
7	M	-0.32149			21	Y	NA			13	G	NA
8	Q	0.10975725144292936			2	L	-0.376617			14	I	NA
1	R	-0.081623			11	S	-0.126255			15	R	NA
12	E	-0.236637			11	N	-0.634433			18	A	NA
14	R	-0.630418			1	K	NA			19	M	NA
15	G	-1.58793			9	C	NA			20	D	NA
16	W	-1.39445			1	T	-0.442116			21	Y	NA
18	A	-8.05825			10	Q	NA			12	P	NA
3	C	-0.0112895			11	L	-1.65184			1	L	NA
13	H	-0.0430208			13	P	-0.336635			14	W	NA
7	Q	0.1619850645323181			14	L	-0.692929			18	V	NA
7	C	-0.32332			17	F	-9.02256			15	L	NA
10	K	-0.101633			14	R	-0.692929			16	R	NA
13	E	0.018885925919826935			15	K	NA			17	G	NA
2	F	-0.453122			19	V	-39.3103			19	F	NA
11	I	-0.406106			12	N	-0.909436			14	G	NA
14	P	NA			11	C	NA			12	E	-1.11896
6	M	-0.230654			8	K	NA			13	L	NA
14	G	-1.60766			2	M	-0.492877			14	L	NA
8	C	-0.368871			10	I	0.0869002			16	A	NA
2	C	-0.478448			11	I	NA			17	M	NA
2	D	-1.25944			7	Q	0.0819916			19	Y	NA
14	L	-0.365604			1	S	NA			7	I	-0.977665
12	N	-0.521967			13	S	NA			18	M	NA
2	Q	-0.0746047			1	F	-0.271819			19	D	NA
12	K	-0.113708			6	C	-0.172081			20	Y	NA
13	I	-0.18747			12	I	NA			12	I	NA
1	V	NA			2	Y	NA			2	M	NA
12	T	NA			5	C	-0.221058			13	S	NA
1	N	-0.358836			15	P	NA			15	E	NA
13	T	NA			16	G	NA			2	E	NA
5	M	-0.232732			10	C	-0.573756			1	E	NA
1	H	-0.384162			13	H	NA			2	Y	NA
18	F	-1.06796			14	N	-1.5126
20	V	-0.332226			12	C	NA
14	E	-0.182802			14	I	NA
2	H	-0.081623			1	E	-0.271819
2	M	NA			1	V	NA
1	L	-0.371499			2	Q	NA
14	S	-0.502291			3	C	NA
15	H	NA			14	H	NA
12	C	NA			12	Q	NA
11	K	-0.715513			2	W	NA
1	K	NA			2	H	NA
14	H	NA			7	C	NA
2	W	-0.491111			16	P	NA
16	G	-0.767848			2	E	NA
13	Q	NA			1	P	-1.23956
14	T	NA			1	L	-0.271819
19	M	NA			14	E	-0.692929
20	D	-24.2525			14	P	NA
21	Y	NA			1	I	NA
17	C	NA			2	D	NA
14	Q	NA			15	G	NA
13	K	-0.208105			11	Q	NA
15	P	NA			15	N	NA
21	E	NA			14	K	NA
22	RYFDV	NA
19	A	NA
20	M	NA
21	D	NA
22	Y	NA
16	S	NA
15	S	NA
17	W	-4.8557
19	F	-22.2505
21	V	-51.6667
14	C	NA
17	L	NA
12	Q	-0.16406
15	N	-0.438876
1	D	-0.648713
15	R	-0.438876
1	P	-0.648713
15	I	-0.438876
15	E	-0.438876
15	K	NA
18	G	NA
20	R	NA
21	G	NA
22	KIHYCDYYAMDY	NA
1	I	NA
16	R	NA
17	R	NA
20	A	NA
21	M	NA
22	DY	NA
1	C	NA
16	N	NA
16	E	NA
18	S	NA
21	F	NA
1	E	NA
