# Supplementary material for: VH-replacement shapes the antibody repertoire by removing the genes of non-functional heavy-chains
Source: EMBO J. 2025 Sep 5;44(20):5734–54. doi: 10.1038/s44318-025-00552-8 (PMC12528474; doi:10.1038/s44318-025-00552-8)
Supplement: Supplementary file 8 — EV figure source data [file 44318_2025_552_MOESM8_ESM.zip › SD_EV/Fig EV4/FigEV4CDEGHI.xlsx]

## Sheet: Sheet1
EV4C	net CDR3 charge
	proB	preB
VH1	-0.162	-0.163
VH2	-0.005	-0.103
VH5	-0.062	-0.17
EV4D	net CDR3 aliphatic index
	proB	preB
VH1	43.04	42.66
VH2	43.07	38.84
VH5	43.79	40.18
EV4E	net CDR3 hydropathy
	proB	preB
VH1	-0.592	-0.605
VH2	-0.673	-0.697
VH5	-0.726	-0.739
EV4G	net CDR3 charge RF1
	proB stopif	proB	preB
VH1	-0.245	-0.412	-0.391
VH2	-0.22	-0.317	-0.31
VH5	-0.462	-0.425	-0.419
EV4H	net CDR3 aliphatic index RF1
	proB stopif	proB	preB
VH1	36.36	30.5	31.02
VH2	30.45	29.19	30.2
VH5	31.01	28.59	29.59
EV4I	net CDR3 hydropathy RF1
	proB stopif	proB	preB
VH1	-0.712	-0.793	-0.784
VH2	-0.897	-0.899	-0.845
VH5	-0.895	-0.911	-0.903
